# Supplementary material for: Slumber in a cell: honeycomb used by honey bees for food, brood, heating… and sleeping
Source: PeerJ. 2020 Aug 5;8:e9583. doi: 10.7717/peerj.9583 (PMC7414769; doi:10.7717/peerj.9583)
Supplement: Supplemental Information 14 — This set of R scripts conducts all of the visualization and statistical analyses for the “Slumber in a cell” project. [file peerj-08-9583-s014.r]

# The following code includes all scripts executed in the analysis and
# visualization of Slumber in a cell.
# Some scripts generate output files, while others display results inline.
# In each script, the corresponding data file is indicated.
# Kathryn Busby
# 06-08-2020
# mkbusby@email.arizona.edu

#===============================================================================
#===============================================================================

# Contents:

# Census/survey analyses:
# Figure 5: Make a stacked boxplot showing the proportions of behaviors at any
# given time.
# Behavior counts. Test for differences between behavior counts in a census.
# Day-night counts. Test if behavior counts differ between day and night.

# Timing and intervals of gaster pumps:
# Figure 6: Make a plot of all bee gaster ventilation event times in seconds.
# Figure 7a: Make histograms of event separations.
# Figure 7b (bottom): Make boxplots of the separations between gaster pumps,
# sorted by behavior.
# Figure 7b (top): Make boxplots of the separations between gaster pumps, sorted
# by behavior.
# Summary. Perform basic summary statistics on event separations, both less than
# and greater than 10s.
# Pulses. Look for differences in pulse separations between behaviors.
# Pulse mixed effects. Conduct a linear mixed effects regression to predict
# pulse separations.

# Thermal analyses:
# Figure 8. Make a plot showing the difference between thorax and surrounding
# temperature.
# Temperatures methods script. Test for differences between the two methods of
# measuring temperatures.
# Behavior temperature differences. Test for temperature differences between
# behaviors.
# Change over time. Test for change in Tdiff over time using nparLD.

#===============================================================================
#===============================================================================

# Figure 5: Make a stacked boxplot showing the proportions of behaviors at any
# given time.
# Kathryn Busby and Dave Reineke

# Import libraries.

library(tidyverse)
library(ggthemes)
library(extrafont)
library(plyr)
library(scales)
library(reshape2)
library(lubridate)

# Import data file.

data <- read.csv(file="Dataset S1.csv",
                 header = TRUE,
                 sep = ",")

# To reorder the plot so that it uses whole datetimes instead of just hours
# and minutes, we need to create a date-time object and use it to sort.
# The Lubridate package is tidyverse adjacent and accomplishes this.

data$time2 <- data$time

data$time <- hm(data$time2)

# drop the seconds
data$time <- str_remove_all(data$time, " 0S")

# manually add in 0H where missing
data[93:96,"time"] <- "00H 10M"
data[97:100,"time"] <- "00H 23M"
data[169:172,"time"] <- "00H 19M"
data[173:176,"time"] <- "00H 52M"

# manually add zeros where needed
data[9:12,"time"] <- "14H 01M"
data[21:24,"time"] <- "15H 09M"
data[29:32,"time"] <- "16H 04M"
data[45:48,"time"] <- "17H 02M"
data[61:64,"time"] <- "20H 05M"
data[101:104,"time"] <- "01H 57M"
data[105:108,"time"] <- "02H 05M"
data[109:112,"time"] <- "02H 07M"
data[113:116,"time"] <- "04H 15M"
data[117:120,"time"] <- "04H 31M"
data[121:124,"time"] <- "05H 02M"
data[133:136,"time"] <- "19H 04M"
data[177:180,"time"] <- "01H 26M"
data[185:188,"time"] <- "11H 08M"

t.data <- data %>%
  mutate(datetime=make_datetime(year, month, date))

t.data$datetime <- paste(data$date, data$time)

# order times
t.data$order.var  <- factor(seq(1:196), labels=t.data$time2)

# Use melt to get data into long format for stacking behavior categories.

melt.data <- t.data[,-c(6:8,14)]
melt.data <- melt(melt.data, id=c("year", "month", "date", "day.night",
                                  "time", "datetime","order.var"))
melt.data$datetime <- as.factor(melt.data$datetime)

# Lay down the bones of the plot:

barplot <- ggplot() + geom_bar(aes(y = melt.data$value,
                                   x = melt.data$order.var,
                                   fill=melt.data$variable),
                               data = melt.data,
                               stat="identity") +
  
  # Customize colors: c("black", "cadetblue3", "darkgoldenrod1", "firebrick1")
  # Customize labels and title
  # Customize theme (to get rid of default gray grid)
  scale_fill_manual(name="Behavior",
                    values=c("black", "white","cadetblue3",
                             "darkgoldenrod1", "firebrick1"),
                    labels=c("sleeping", " ", "cleaning",
                             "feeding", "heating")) +
  labs(x="Time", y="# occurrences of behavior", size=15) +
  ggtitle("Behaviors Occurring Across Time") +
  scale_y_continuous(breaks=c(1:17), expand=c(0,0)) +
  theme(plot.margin=unit(c(1,0.5,1,2),"cm"),
        panel.background = element_blank(),
        plot.title = element_text(vjust=2, size=60),
        axis.text.x = element_text(angle = 45, hjust = 1, size=23),
        text = element_text(size=50, family="Helvetica"),
        axis.line = element_blank(),
        axis.ticks = element_line(size = 1),
        axis.ticks.length=unit(.25, "cm"))

barplot

# Save the output plot!

ggsave(plot=barplot,
       filename=paste0("../Output/",Sys.Date(),"_Fig5_Census.png"),
       height=18, width=24, dpi=300, units="in")

#===============================================================================
#===============================================================================

# Behavior counts. Test for differences between behavior counts in a census.

# Load libraries.

library(tidyverse)
library(lubridate)

# Bring in the data.

data <- read.csv(file="Dataset S2.csv",
                 header = TRUE,
                 sep = ",")

# Clean up data: convert year/month/date/time to date.time.
# Select date.time, behavior, and counts for each behavior.
# In this case, it's valid to convert NAs to zeros. They just represent
# the absence of that particular behavior in the total count for that
# timestamp, so omitting them will not exclude data.

data$time <- lubridate::hm(data$time) #Generates warning because of blank space
data <- data[1:196,] #This deals with the blank space in the .csv
t.data <- data %>%
  mutate(datetime=make_datetime(year, month, date))
t.data$datetime <- paste(data$date, data$time)
t.data <- t.data %>%
  select(datetime, behavior, total.beh, proportion, abdomen.dv.count,
         cleaner.count, feeder.count, heater.count)

# Visualize the distribution using histograms. Show sample size of each.

hist(t.data$abdomen.dv.count)
sum(na.omit(t.data$abdomen.dv.count))

hist(t.data$cleaner.count)
sum(na.omit(t.data$cleaner.count))

hist(t.data$feeder.count)
sum(na.omit(t.data$feeder.count))

hist(t.data$heater.count)
sum(na.omit(t.data$heater.count))

# Calculate mean percentages of bees inside cells performing each behavior over
# the course of all censuses.

# Mean percent sleeping
mean(t.data$proportion[which(t.data$behavior == "abdomen dv")]) * 100
# Mean percent cleaning
mean(t.data$proportion[which(t.data$behavior == "cleaner")]) * 100
# Mean percent feeding
mean(t.data$proportion[which(t.data$behavior == "feeder")]) * 100
# Mean percent heating
mean(t.data$proportion[which(t.data$behavior == "heater")]) * 100

# Use Kruskal-Wallis tests to compare between behaviors.
# Use the absolute number of each behavior.

kruskal.test(total.beh ~ behavior, data=data)

# Use Kruskal-Wallis tests to compare between behaviors.
# Use the proportion of each behavior instead of a total.

kruskal.test(proportion ~ behavior, data=t.data)

# MWW on each pairwise combo.

wilcox.test(t.data$proportion[which(t.data$behavior == "abdomen dv")],
            t.data$proportion[which(t.data$behavior == "cleaner")])
wilcox.test(t.data$proportion[which(t.data$behavior == "abdomen dv")],
            t.data$proportion[which(t.data$behavior == "feeder")])
wilcox.test(t.data$proportion[which(t.data$behavior == "abdomen dv")],
            t.data$proportion[which(t.data$behavior == "heater")])
wilcox.test(t.data$proportion[which(t.data$behavior == "feeder")],
            t.data$proportion[which(t.data$behavior == "cleaner")])
wilcox.test(t.data$proportion[which(t.data$behavior == "heater")],
            t.data$proportion[which(t.data$behavior == "cleaner")])
wilcox.test(t.data$proportion[which(t.data$behavior == "heater")],
            t.data$proportion[which(t.data$behavior == "feeder")])

# We need to do a correction for the above multiple comparisons:

p.vector <- c(2.44e-06,2.2e-16, 2.2e-16,0.0007194,1.97e-12,1.224e-14)
p.adjust(p.vector, method="holm")

#===============================================================================
#===============================================================================

# Day-night counts. Test if behavior counts differ between day and night.

# Load libraries.

library(tidyverse)
library(lubridate)

# Bring in the data.

data <- read.csv(file="Dataset S2.csv",
                 header = TRUE,
                 sep = ",")

# Clean up data: convert year/month/date/time to date.time.
# Retain day.night column.
# Select date.time, day.night, and counts for each behavior.
# In this case, it's valid to convert NAs to zeros.
# They just represent the absence of that particular behavior in the total
# count for that timestamp, so omitting them will not exclude data.

data$time <- hm(data$time)
t.data <- data %>%
  mutate(datetime=make_datetime(year, month, date))
t.data$datetime <- paste(data$date, data$time)
t.data <- t.data %>%
  select(datetime, behavior, total.beh, proportion,
         day.night, abdomen.dv.count, cleaner.count,
         feeder.count, heater.count)

# Split the data frame into two variables that can be used to index to day and
# night for comparison.

day <- t.data %>%
  filter(day.night == "day")

night <- t.data %>%
  filter(day.night == "night")

# Visualize the distribution using histograms.

hist(day$abdomen.dv.count)
hist(night$abdomen.dv.count)
hist(day$cleaner.count)
hist(night$cleaner.count)
hist(day$feeder.count)
hist(night$feeder.count)
hist(day$heater.count)
hist(night$heater.count)

# Use Kolmogorov-Smirnov tests to compare between each behavior except for
# feeders.
# For feeders there was not a large enough sample size to compare counts,
# and they were all at night.
# Use the absolute number of each behavior. Do 3 tests of absolute counts.

ks.test(x=as.numeric(day$total.beh[which(day$behavior=="abdomen dv")]),
        y=as.numeric(night$total.beh[which(night$behavior=="abdomen dv")]))
ks.test(x=as.numeric(day$total.beh[which(day$behavior=="cleaner")]),
        y=as.numeric(night$total.beh[which(night$behavior=="cleaner")]))
ks.test(x=as.numeric(day$total.beh[which(day$behavior=="heater")]),
        y=as.numeric(night$total.beh[which(night$behavior=="heater")]))

# Compare between each behavior except for feeders.
# Use the proportion of each behavior instead of a total.
# Do 3 tests of proportions.

ks.test(x=day$proportion[which(day$behavior=="abdomen dv")],
        y=night$proportion[which(night$behavior=="abdomen dv")])
ks.test(x=day$proportion[which(day$behavior=="cleaner")],
        y=night$proportion[which(night$behavior=="cleaner")])
ks.test(x=day$proportion[which(day$behavior=="heater")],
        y=night$proportion[which(night$behavior=="heater")])

# Correct for multiple tests not needed since no p-values are low enough.

#===============================================================================
#===============================================================================

# Figure 6: Make a plot of all bee gaster ventilation event times in seconds.

# Packages: Uncomment the following line if you need to install the package.

# install.packages("ggplot2")

# Bring in file and clean up:

library(ggplot2)
mydata <- read.csv(file = "Dataset S3.csv",
                   header = TRUE,
                   sep = ",")

# Make a version of the original data that only contains pertinent columns.

newdata <- mydata[,c(1,2,5)]

# We want the times to be presented in seconds, not milliseconds.

newdata$EvTimeby3 <- newdata$EvTimeby3/1000

# To sort the bees by behavior, then duration, we start by finding the max
# duration for each unique ID.
# Make a new column and populate it with the max event time for that bee.

unique.ID <- unique(newdata$Bee)
max <- as.numeric()
max.dur <- as.numeric()
i <- 1
newdata$max <- c(1:nrow(newdata))

for (i in 1:length(unique.ID)) {
  max <- max(newdata$EvTimeby3[which(newdata$Bee == unique.ID[i])])
  newdata$max[which(newdata$Bee == unique.ID[i])] <-
    rep(max, length(newdata$Bee[which(newdata$Bee == unique.ID[i])]))
  i <- i + 1
}

# Now sort the times by behavior, then by duration.

newdata$Bee <- factor(x=newdata$Bee,
                      levels = unique(newdata$Bee[rev(order(newdata$Behavior,
                                                            newdata$max))]))

# Make a plot showing each individual event as a "|".
# Color by behavior. abdomen dv = "black", cleaner = "cadetblue3",
# feeder = "darkgoldenrod1", heater = "firebrick3"
# Set limits so we only look at behaviors for 150 seconds.
# This will allow patterns to be visible in the shorter duration behaviors,
# as well as provide a representative selection of longer behaviors.
# Note: The next lines will generate a warning about rows being removed.
# This is referring to those lines removed when we set the axis limits to
# 150 seconds, so is not a problem.

plot.this.behav <- ggplot(data = newdata, mapping =
                            aes(x = newdata$EvTimeby3, y = newdata$Bee,
                                color = newdata$Behavior)) +
  geom_point(pch="|", cex = 8) +
  labs(x = "Pulses (s)", y = "Bee", title = "All Bee Pulse Times") +
  theme(legend.title = element_blank()) +
  scale_color_manual(values=c("black", "cadetblue3", "darkgoldenrod1",
                              "firebrick3", "violet"),
                     name="Behavior") +
  scale_x_continuous(breaks=(seq(0,length(newdata$EvTimeby3),by=10)),
                     limits=(c(0,150)), expand=c(0,0)) +
  
  # Let's get rid of the gray grid background.
  
  theme(panel.grid.major = element_blank(),
        panel.grid.minor = element_blank(),
        panel.background = element_blank(),
        axis.line = element_line(colour = "black")) +
  
  # The x-axis text is kind of small. We control that in the following line.
  
  theme(text = element_text(size=30))

plot.this.behav

# Save the plot in a new file.

ggsave(plot=plot.this.behav,
       filename=paste0("../Output/",Sys.Date(),"_Fig6_Pulse Times.png"),
       height=18, width=24, units="in", dpi=300)

#===============================================================================
#===============================================================================

# Figure 7a: Make histograms of event separations.

# Bring in data:

mydata <- read.csv(file = "Dataset S3.csv",
                   header = TRUE,
                   sep = ",")

# There will be two dataframes after the next few lines. mydata will contain all
# rows of relevant columns.
# newdata will omit lines containing NAs. This can be applied as appropriate for
# each question, but user should be aware that if NAs are omitted, there will be
# a lot of missing bout interims because of the filter applied to cull out
# isolated clicks.

# Note: Don't re-execute the following lines without bringing in the file afresh. If you do, you will 
# eliminate the wrong columns, or it may just not execute the line.
# Also note: column LBB does NOT select everything greater than 10 seconds.
# Rather, it eliminates isolated clicks.
# In other words, user must apply an additional filter to look between bouts.

mydata <- mydata[,c(1,2,5,6,9)]
newdata <- mydata
colnames(newdata) <- c("Behavior", "Bee", "EvTimeby3", "EvSepby3", "LBB")
colnames(mydata) <- c("Behavior", "Bee", "EvTimeby3", "EvSepby3", "LBB")

newdata$EvSep <- newdata$EvSepby3/1000

# To plot event separations in histograms, first index to separate behaviors.
# For looking within bouts, we don't want to exclude NAs, so reference mydata
# instead of newdata.
# The next lines create objects that index to each behavior within the
# dataframe, so we can easily do stats on just that behavior.

heaters <- newdata$EvSep [which(newdata$Behavior == "heater")]
feeders <- newdata$EvSep [which(newdata$Behavior == "feeder")]
cleaners <- newdata$EvSep [which(newdata$Behavior == "cleaner")]
dv <- newdata$EvSep [which(newdata$Behavior == "abdomen dv")]

# Each of the following lines makes a histogram of one behavior.

heater.hist <- hist(na.omit(heaters),
                    main="Histogram of heater event separations",
                    cex.main=4,
                    ylab=" ",
                    xlab=" ",
                    xlim=c(0,100),
                    xaxt='n',
                    #ylim=c(0,14),
                    las = 1,
                    cex.axis=3.3,
                    col="black",
                    breaks=seq(from=0,to=400, by=1))
axis(side=1,at=seq(0,100,5), cex.axis=3.3, padj = 0.5)

cleaner.hist <- hist(cleaners,
                     main="Histogram of cell maintainer event separations",
                     cex.main=4,
                     ylab=" ",
                     xlab=" ",
                     xlim=c(0,100),
                     xaxt='n',
                     #ylim=c(0,14),
                     las = 1,
                     cex.axis=3.3,
                     col="black",
                     breaks=seq(from=0,to=400, by=1))
axis(side=1,at=seq(0,100,5), cex.axis=3.3, padj = 0.5)

feeder.hist <- hist(feeders,
                    main="Histogram of feeder event separations",
                    cex.main=4,
                    ylab=" ",
                    xlab=" ",
                    xlim=c(0,100),
                    xaxt='n',
                    #ylim=c(0,14),
                    las = 1,
                    cex.axis=3.3,
                    col="black",
                    breaks=seq(from=0,to=400, by=1))
axis(side=1,at=seq(0,100,5), cex.axis=3.3, padj = 0.5)

dv.hist <- hist(dv,
                main="Histogram of dv event separations",
                cex.main=4,
                ylab=" ",
                xlab=" ",
                xlim=c(0,100),
                xaxt='n',
                #ylim=c(0,14),
                las = 1,
                cex.axis=3.3,
                col="black",
                breaks=seq(from=0,to=400, by=1))

axis(side=1,at=seq(0,100,5), cex.axis=3.3, padj = 0.5)
par(mar = c(5.1, 10, 4.1, 1.1))

#===============================================================================
#===============================================================================

# Figure 7b (bottom): Make boxplots of the separations between gaster pumps,
# sorted by behavior.

# Load libraries.

library(reshape2)
library(ggplot2)

# Bring in Inside Cells data:

newdata <- read.csv(file = "Dataset S3.csv",
                    header = TRUE,
                    sep = ",")

# For the purposes of this plot, let's only use newdata where event separations
# are less than 10 seconds:

shortdata <- newdata[which (newdata$EvSepby3 < 10000),]
shortdata$EvSepby3 <- shortdata$EvSepby3/1000

# Make a vector of our colors.

beh.colors <- c("black", "cadetblue3", "darkgoldenrod1", "firebrick3")

# Now build the plot.

ev.sep.bottom <- ggplot(shortdata, aes(x=shortdata$Behavior,
                                       y=shortdata$EvSepby3)) +
  geom_point(aes(fill=shortdata$Behavior), size=3, shape=21, colour="gray20",
             position=position_jitter(width=0.3, height=0.1)) +
  scale_fill_manual(values=beh.colors) +
  geom_boxplot(outlier.colour=NA, fill=NA, colour="gray20", size=1) +
  
  labs(x = "Behavior", y = "Pulse Separations (s)",
       title="All Bee Pulse Separations") +
  guides(fill=FALSE) + scale_y_continuous(name="Pulse Separations (s)",
                                          breaks=c(0:10),
                                          limits=c(0, 10)) +
  theme_classic() +
  theme(text = element_text(size=30),
        axis.line = element_line(colour = 'black', size = 1.1),
        axis.text=element_text(size=45),
        axis.ticks = element_line(size = 1),
        axis.ticks.length = unit(.25, "cm"))

ev.sep.bottom

ggsave(plot=ev.sep.bottom,
       filename=paste0("../Output/",Sys.Date(),"_Fig7B_Bottom.png"),
       height=18, width=24, dpi=300, units="in")

#===============================================================================
#===============================================================================

# Figure 7b (top): Make boxplots of the separations between gaster pumps, sorted
# by behavior.

# Load libraries.

library(reshape)
library(ggplot2)

# Bring in Inside Cells data:

newdata <- read.csv(file = "Dataset S3.csv",
                    header = TRUE,
                    sep = ",")

# For the purposes of this plot, let's only use newdata where event separations
# are over 10s (or 10000 ms).

longdata <- newdata[which (newdata$LBB >= 10000),]
longdata$LBB <- longdata$LBB/1000

# Now build the plot.
# Side note: Each time you reexecute this plot, the horizontal jitter will make
# it look a bit different.
# This does not affect the vertical distribution, which is what we're really
# looking at.
# The warnings are because we're not displaying the topmost points.
# If you're interested in the tails, check out the histograms of each behavior's
# event separations.

ev.sep.top <- ggplot(longdata, aes(x=longdata$Behavior, y=longdata$LBB)) +
  geom_point(aes(fill=longdata$Behavior), size=3, shape=21,
             colour="gray20",
             position=position_jitter(width=0.3, height=0.1)) +
  geom_boxplot(outlier.colour=NA, fill=NA, colour="grey20", size=1) +
  labs(x = "Behavior", title="Bout Separations Over 10s") +
  guides(fill=FALSE) + scale_y_continuous(name="Pulse Separations (s)",
                                          breaks=c(5,10,15,20,25,30,35,40),
                                          limits=c(10, 40)) +
  scale_fill_manual(values=c("black",
                             "cadetblue3",
                             "darkgoldenrod1",
                             "firebrick3")) +
  theme_classic() +
  theme(text = element_text(size=30),
        axis.line = element_line(colour = 'black', size = 1.1),
        axis.text=element_text(size=45),
        axis.ticks = element_line(size = 1),
        axis.ticks.length = unit(.25, "cm"))

ev.sep.top

ggsave(plot=ev.sep.top,
       filename=paste0("../Output/",Sys.Date(),"_Fig7B_Top.png"),
       height=18, width=24, units="in", dpi=300)

#===============================================================================
#===============================================================================

# Summary. Perform basic summary statistics on event separations, both less than
# and greater than 10s.

# Bring in Inside Cells data:

mydata <- read.csv(file = "Dataset S3.csv",
                   header = TRUE,
                   sep = ",")

# There will be two dataframes after the next few lines. mydata will contain all
# rows of relevant columns.
# newdata will omit lines containing NAs. This can be applied as appropriate for
# each question, but user should be aware that if NAs are omitted, there will be
# a lot of missing bout interims because of the filter applied to cull out
# isolated clicks.

# Note: Don't re-execute the following lines without bringing in the file afresh.
# If you do, you will eliminate the wrong columns, or it may just not execute
# the line.
# Also note: column LBB does NOT select everything greater than 10 seconds.
# Rather, it eliminates isolated
# clicks. In other words, user must apply an additional filter to
# look between bouts.

mydata <- mydata[,c(1,2,5,6,8)]
newdata <- na.omit(mydata)
colnames(newdata) <- c("Behavior", "Bee", "EvTimeby3", "EvSepby3", "LBB")
colnames(mydata) <- c("Behavior", "Bee", "EvTimeby3", "EvSepby3", "LBB")

summary(newdata$EvSepby3)
summary(newdata)

mean(newdata$LBB)

# Get sample sizes for all events in all behaviors.

h <- nrow(mydata[mydata$Behavior == "heater",])
f <- nrow(mydata[mydata$Behavior == "feeder",])
c <- nrow(mydata[mydata$Behavior == "cleaner",])
d <- nrow(mydata[mydata$Behavior == "abdomen dv",])

# Having the overall mean, it would be good to index to each behavior and get
# stats like mean, med., mode.
# First index by behavior.
# For looking within bouts, we don't want to exclude NAs, so reference mydata
# instead of newdata.
# The next lines create objects that index to each behavior within the data
# frame, so we can easily do stats on just that behavior.
# The last line will index to all behaviors EXCEPT dv.

heaters <- mydata$EvSepby3 [which(mydata$Behavior == "heater")]
feeders <- mydata$EvSepby3 [which(mydata$Behavior == "feeder")]
cleaners <- mydata$EvSepby3 [which(mydata$Behavior == "cleaner")]
dv <- mydata$EvSepby3 [which(mydata$Behavior == "abdomen dv")]
non.dv <- mydata$EvSepby3 [-which(mydata$Behavior == "abdomen dv")]

# The following set references LBB to look between bouts, and should exclude
# NAs. So reference newdata.

heaters.LBB <- newdata$LBB[which(newdata$Behavior == "heater")]
feeders.LBB <- newdata$LBB[which(newdata$Behavior == "feeder")]
cleaners.LBB <- newdata$LBB[which(newdata$Behavior == "cleaner")]
dv.LBB <- newdata$LBB[which(newdata$Behavior == "abdomen dv")]
non.dv.LBB <- newdata$LBB[-which(newdata$Behavior == "abdomen dv")]

# Now get stats for between bouts in each group. There's now a filter to select
# only those within bouts
# (less than 1 second). We need mean, median, mode, sd, se, IQR.
# For this next set, because we are looking within bouts, we do NOT want to
# exclude NAs.

mean(heaters[which(heaters<=1000)])
mean(feeders[which(feeders<=1000)])
mean(cleaners[which(cleaners<=1000)])
mean(dv[which(dv<=1000)])
mean(non.dv[which(non.dv<=1000)])

# Means between bouts:
mean(heaters.LBB[which(heaters.LBB>=10000)])
mean(feeders.LBB[which(feeders.LBB>=10000)])
mean(cleaners.LBB[which(cleaners.LBB>=10000)])
mean(dv.LBB[which(dv.LBB>=10000)])
mean(non.dv.LBB[which(non.dv.LBB>=10000)])

# Medians within bouts:
median(heaters[which(heaters<=1000)])
median(feeders[which(feeders<=1000)])
median(cleaners[which(cleaners<=1000)])
median(dv[which(dv<=1000)])
median(non.dv[which(non.dv<=1000)])

# Medians between bouts:
median(heaters.LBB[which(heaters.LBB>=10000)])
median(feeders.LBB[which(feeders.LBB>=10000)])
median(cleaners.LBB[which(cleaners.LBB>=10000)])
median(dv.LBB[which(dv.LBB>=10000)])
median(non.dv.LBB[which(non.dv.LBB>=10000)])

# SDs between bouts:
sd.heat <- sd(heaters.LBB[which(heaters.LBB>=10000)])
sd.heat
sd.feed <- sd(feeders.LBB[which(feeders.LBB>=10000)])
sd.feed
sd.clean <- sd(cleaners.LBB[which(cleaners.LBB>=10000)])
sd.clean
sd.dv <- sd(dv.LBB[which(dv.LBB>=10000)])
sd.dv
sd.non.dv <- sd(non.dv.LBB[which(non.dv.LBB>=10000)])
sd.non.dv

# SDs within bouts:
sd.heat <- sd(heaters[which(heaters<=1000)])
sd.heat
sd.feed <- sd(feeders[which(feeders<=1000)])
sd.feed
sd.clean <- sd(cleaners[which(cleaners<=1000)])
sd.clean
sd.dv <- sd(dv[which(dv<=1000)])
sd.dv
sd.non.dv <- sd(non.dv[which(non.dv<=1000)])
sd.non.dv

# The next 4 lines give us SE within bouts.

sd.heat/sqrt(length(heaters[which(heaters<=1000)]))
sd.feed/sqrt(length(feeders[which(feeders<=1000)]))
sd.clean/sqrt(length(cleaners[which(cleaners<=1000)]))
sd.dv/sqrt(length(dv[which(dv<=1000)]))
sd.non.dv/sqrt(length(non.dv[which(non.dv<=1000)]))

# Here's IQR, but not yet filtered for within or between bouts.
IQR(heaters.LBB)
IQR(feeders.LBB)
IQR(cleaners.LBB)
IQR(dv.LBB[which(dv.LBB>=10000)])

# How about just a summary of each thing. This will get max and min, which can
# then find overall range:

# Summary between bouts:
summary(heaters.LBB[which(heaters.LBB>=10000)])
summary(feeders.LBB[which(feeders.LBB>=10000)])
summary(cleaners.LBB[which(cleaners.LBB>=10000)])
summary(dv.LBB[which(dv.LBB>=10000)])
summary(non.dv.LBB[which(non.dv.LBB>=10000)])

# Sample sizes for each:
length(heaters.LBB[which(heaters.LBB>=10000)])
length(feeders.LBB[which(feeders.LBB>=10000)])
length(cleaners.LBB[which(cleaners.LBB>=10000)])
length(dv.LBB[which(dv.LBB>=10000)])
length(non.dv.LBB[which(non.dv.LBB>=10000)])

# Summary within bouts:
summary(heaters[which(heaters<=1000)])
summary(feeders[which(feeders<=1000)])
summary(cleaners[which(cleaners<=1000)])
summary(dv[which(dv<=1000)])
summary(non.dv[which(non.dv<=1000)])

# Sample sizes for within bouts:
length(heaters[which(heaters<=1000)])
length(feeders[which(feeders<=1000)])
length(cleaners[which(cleaners<=1000)])
length(dv[which(dv<=1000)])
length(non.dv[which(non.dv<=1000)])

# Now we need the same stats, but for individual bees to see if there's a bee
# effect. We want both within and between bout stats for each bee.
# Here we index to the individual bee. There are 30.

bee.list <- unique(mydata$Bee)
mean.list <- data.frame(Bee=NA,Behavior=NA,Ev.Sep.Mean=NA,Ev.Sep.n=NA,LBB.Mean=NA,LBB.n=NA)
i <- 1

for (i in 1:length(bee.list)) {
  Bee <- as.character(bee.list[i])
  Behavior <- as.character(unique(newdata$Behavior[which(newdata$Bee == bee.list[i])]))
  Ev.Sep <- mean(na.omit(mydata$EvSepby3[which((mydata$Bee == bee.list[i]) & (mydata$EvSepby3 <= 1000))]))
  Ev.Sep.n <- length(mydata$Bee[which((mydata$Bee==bee.list[i]) & (mydata$EvSepby3 <= 1000))])
  LBB <- mean(newdata$LBB[which((newdata$Bee == bee.list[i]) & (newdata$LBB >= 10000))])
  LBB.n <- length(newdata$Bee[which((newdata$Bee==bee.list[i]) & (newdata$LBB >= 10000))])
  new.line <- c(Bee, Behavior, Ev.Sep, Ev.Sep.n, LBB, LBB.n)
  mean.list <- rbind(new.line, mean.list)
  i <- i + 1
}

mean.list <- mean.list[order(mean.list$Behavior),]

# These are stats performed on the means of inter-pulse durations. Moms stands
# for mean of means.

Ev.Sep.moms <- mean(as.numeric(mean.list$Ev.Sep.Mean[1:30]))
Ev.Sep.moms.sd <- sd(mean.list$Ev.Sep.Mean[1:30])
Ev.Sep.mean.n <- mean(as.numeric(mean.list$Ev.Sep.n[1:30]))
Ev.Sep.n.sum <- sum(as.numeric(mean.list$Ev.Sep.n[1:30]))

# These are stats performed on the means of inter-bout durations

LBB.moms <- mean(na.omit(as.numeric(mean.list$LBB.Mean[1:30])))
LBB.moms.sd <- sd(na.omit(as.numeric(mean.list$LBB.Mean[1:30])))
LBB.mean.n <- mean(as.numeric(mean.list$LBB.n[1:30]))
LBB.n.sum <- sum(as.numeric(mean.list$LBB.n[1:30]))

# These are stats performed on the means of inter-pulse durations of dv bees only

Ev.Sep.dv.moms <- mean(as.numeric(mean.list$Ev.Sep.Mean[which(mean.list$Behavior=="abdomen dv")]))
Ev.Sep.dv.moms.sd <- sd(mean.list$Ev.Sep.Mean[which(mean.list$Behavior=="abdomen dv")])
Ev.Sep.dv.n.mean <- mean(as.numeric(mean.list$Ev.Sep.n[which(mean.list$Behavior=="abdomen dv")]))
Ev.Sep.dv.n.sum <- sum(as.numeric(mean.list$Ev.Sep.n[which(mean.list$Behavior=="abdomen dv")]))

# These are stats performed on the means of inter-pulse durations of NON-dv bees only

Ev.Sep.non.dv.moms <- mean(as.numeric(mean.list$Ev.Sep.Mean[which(mean.list$Behavior!="abdomen dv")]))
Ev.Sep.non.dv.moms.sd <- sd(mean.list$Ev.Sep.Mean[which(mean.list$Behavior!="abdomen dv")])
Ev.Sep.non.dv.n.mean <- mean(as.numeric(mean.list$Ev.Sep.n[which(mean.list$Behavior!="abdomen dv")]))
Ev.Sep.non.dv.n.sum <- sum(as.numeric(mean.list$Ev.Sep.n[which(mean.list$Behavior!="abdomen dv")]))

# These are stats performed on the means of inter-bout durations of dv bees only

LBB.dv.moms <- mean(na.omit(as.numeric(mean.list$LBB.Mean[which(mean.list$Behavior=="abdomen dv")])))
LBB.dv.moms.sd <- sd(na.omit(as.numeric(mean.list$LBB.Mean[which(mean.list$Behavior=="abdomen dv")])))
LBB.dv.n.mean <- mean(as.numeric(mean.list$LBB.n[which(mean.list$Behavior=="abdomen dv")]))
LBB.dv.n.sum <- sum(as.numeric(mean.list$LBB.n[which(mean.list$Behavior=="abdomen dv")]))

# These are stats performed on the means of inter-bout durations of NON-dv bees only

LBB.non.dv.moms <- mean(na.omit(as.numeric(mean.list$LBB.Mean[which(mean.list$Behavior!="abdomen dv")])))
LBB.non.dv.moms.sd <- sd(na.omit(as.numeric(mean.list$LBB.Mean[which(mean.list$Behavior!="abdomen dv")])))
LBB.non.dv.n.mean <- mean(as.numeric(mean.list$LBB.n[which(mean.list$Behavior!="abdomen dv")]))
LBB.non.dv.n.sum <- sum(as.numeric(mean.list$LBB.n[which(mean.list$Behavior!="abdomen dv")]))

# To finish everything up nicely, let's print off the results in a tidy, descriptive output file.

sink(file = paste0("../Output/",
                   Sys.Date(),
                   "_Pulse and Bout Summary Statistics.txt"))

cat("The following data frame contains the means of event separations within and between bouts, and corresponding sample sizes (n).\n
    For Ev.Sep column, we are looking only at <=1000 ms, and for LBB we are only look at >=10000 ms:\n")
print(mean.list)

cat("\nNow we look at means of means (moms) and sd of mean values:\n
    The first one is the mean of inter-pulse durations in all bees.\n")
print(Ev.Sep.moms)

cat("Next is sd of inter-pulse durations in all bees:\n")
print(Ev.Sep.moms.sd)

cat("Now mean sample size for inter-pulse durations in all bees:\n")
print(Ev.Sep.mean.n)

cat("Now the sum of all the inter-pulse sample sizes, for the total sample size per bee:\n")
print(Ev.Sep.n.sum)

cat("Now we have the mean of inter-bout durations in all bees.\n")
print(LBB.moms)

cat("Next is sd of inter-bout durations in all bees:\n")
print(LBB.moms.sd)

cat("Now mean sample size for inter-bout durations in all bees:\n")
print(LBB.mean.n)

cat("Now the sum of all the inter-bout sample sizes, for the total sample size per bee:\n")
print(LBB.n.sum)

cat("Here is the mean of inter-pulse durations in just dv bees.\n")
print(Ev.Sep.dv.moms)

cat("Next is sd of inter-pulse durations in just dv bees:\n")
print(Ev.Sep.dv.moms.sd)

cat("Now mean sample size for inter-pulse durations in just dv bees:\n")
print(Ev.Sep.dv.n.mean)

cat("Now the sum of all the inter-pulse sample sizes, for the total sample size per dv bee:\n")
print(Ev.Sep.dv.n.sum)

cat("Now we have the mean of inter-bout durations in just dv bees.\n")
print(LBB.dv.moms)

cat("Next is sd of inter-bout durations in just dv bees:\n")
print(LBB.dv.moms.sd)

cat("Now mean sample size for inter-bout durations in just dv bees:\n")
print(LBB.dv.n.mean)

cat("Now the sum of all the inter-bout sample sizes, for the total sample size per dv bee:\n")
print(LBB.dv.n.sum)

cat("Here is the mean of inter-pulse durations in just non-dv bees.\n")
print(Ev.Sep.non.dv.moms)

cat("Next is sd of inter-pulse durations in just non-dv bees:\n")
print(Ev.Sep.non.dv.moms.sd)

cat("Now mean sample size for inter-pulse durations in just non-dv bees:\n")
print(Ev.Sep.non.dv.n.mean)

cat("Now the sum of all the inter-pulse sample sizes, for the total sample size per non-dv bee:\n")
print(Ev.Sep.non.dv.n.sum)

cat("Now we have the mean of inter-bout durations in just non-dv bees.\n")
print(LBB.non.dv.moms)

cat("Next is sd of inter-bout durations in just non-dv bees:\n")
print(LBB.non.dv.moms.sd)

cat("Now mean sample size for inter-bout durations in just non-dv bees:\n")
print(LBB.non.dv.n.mean)

cat("Now the sum of all the inter-bout sample sizes, for the total sample size per non-dv bee:\n")
print(LBB.non.dv.n.sum)

sink()

#===============================================================================
#===============================================================================

# Pulses. Look for differences in pulse separations between behaviors.

# Load libraries.
library(tidyverse)

# Bring in data file.

mydata <- read.csv(file = "Dataset S3.csv",
                   header = TRUE,
                   sep = ",")

# Eliminate those NAs that occurred where there wasn't an event separation, at
# the beginning of each behavior.

shortdata <- mydata %>%
  select(Behavior, EvSepby3)

shortdata <- na.omit(shortdata)

# For a first test, let's see if there were differences between all event
# separations (not just those less than 1 second).

kruskal.test(EvSepby3 ~ Behavior, data=shortdata)

# I want to compare between groups of event separations.
# This should be looking within bouts. So first index to <1000.

pulses <- shortdata %>%
  filter(EvSepby3 < 1000)

# Kruskal-Wallis tests for pulse separations between behaviors.
# These data are all right skewed, so not normally distributed.

kruskal.test(EvSepby3 ~ Behavior, data=pulses)

# Next we need to test for differences between specific pairs of behaviors.
# Create variables to index to them individually.

dv.pulse <- pulses %>%
  filter(Behavior == "abdomen dv") %>%
  filter(EvSepby3 < 1000)

cleaner.pulse <- shortdata %>%
  filter(Behavior == "cleaner") %>%
  filter(EvSepby3 < 1000)

feeder.pulse <- shortdata %>%
  filter(Behavior == "feeder") %>%
  filter(EvSepby3 < 1000)

heater.pulse <- shortdata %>%
  filter(Behavior == "heater") %>%
  filter(EvSepby3 < 1000)

# Now we need to do the non-parametric pairwise comparisons that correspond
# to the KW test, which would
# be Wilcoxon-Mann-Whitney tests of all the following pairs:

# cleaner-abdomen dv
a <- wilcox.test(dv.pulse$EvSepby3, cleaner.pulse$EvSepby3)$p.value
# feeder-abdomen dv  
b <- wilcox.test(dv.pulse$EvSepby3, feeder.pulse$EvSepby3)$p.value
# heater-abdomen dv   
c <- wilcox.test(dv.pulse$EvSepby3, heater.pulse$EvSepby3)$p.value
# feeder-cleaner     
d <- wilcox.test(feeder.pulse$EvSepby3, cleaner.pulse$EvSepby3)$p.value
# heater-cleaner 
e <- wilcox.test(heater.pulse$EvSepby3, cleaner.pulse$EvSepby3)$p.value
# heater-feeder  
f <- wilcox.test(heater.pulse$EvSepby3, feeder.pulse$EvSepby3)$p.value

# Holm Correction:

p <- c(a,b,c,d,e,f)

p.adjust(p, method="holm")

#===============================================================================
#===============================================================================

# Pulse mixed effects. Conduct a linear mixed effects regression to predict
# pulse separations.

# Install packages. Load libraries.

# install.packages("lmerTest")
# install.packages("emmeans")
library(lme4)
library(lmerTest)
library(emmeans)
library(ggplot2)
library(dplyr)
library(tidyverse)

# Load data file. 

mydata <- read.csv(file = "Dataset S3.csv",
                   header = TRUE,
                   sep = ",")

# Select the relevant columns only.

tidydf <- mydata %>%
  select(Behavior, Bee, EvSepby3) %>%
  filter(EvSepby3<1000)

# Do the test.

lmerEvSep <- lmer(EvSepby3 ~ Behavior + (1|Bee), tidydf)
summary(lmerEvSep)

glmEvSep <- glm(EvSepby3~Behavior+Bee, data=tidydf)
summary(glmEvSep)

# Code from this point on is from David Reineke and then edited by Kathryn Busby:

# anova with ranked data (see R-Boggers)
# https://www.r-bloggers.com/beware-the-friedman-test/ 

mod7r <- lmer(EvSepby3~Behavior + (1|Bee), data=tidydf)

# hypothesis tests
anova(mod7r) # F tests fixed effects
ranova(mod7r) # test random effects

# multiple comparisons
emmeans <- emmeans(mod7r, pairwise~Behavior, adjust="Tukey",
                   lmer.df="satterthwaite")

# check residuals for normality
plot(mod7r, main="Plot mod7r to check residuals for normality")
hist(residuals(mod7r))
boxplot(residuals(mod7r), main="Boxplot of mod7r residuals")
qqnorm(residuals(mod7r))
qqline(residuals(mod7r))

# only do this if residuals are not normal
# model using ranked data

tidydf$EvSepby3.r <- rank(tidydf$EvSepby3)
mod7r.r <- lmer(EvSepby3.r~Behavior + (1|Bee), data=tidydf)

plot(mod7r.r, main="Plot mod7r to check residuals for normality")
hist(residuals(mod7r.r))
boxplot(residuals(mod7r.r), main="Boxplot of mod7r residuals")
qqnorm(residuals(mod7r.r))
qqline(residuals(mod7r.r))

# hypothesis tests now on newly transformed model (mod7r.r)
anova(mod7r.r) # F tests fixed effects
ranova(mod7r.r) # test random effects

# multiple comparisons
emmeans.r <- emmeans(mod7r.r, pairwise~Behavior, adjust="Tukey",
                     lmer.df="satterthwaite", lmerTest.limit = 6121)

# other transformations can be tried as well (log, etc.)

# Let's save results in a text file.

sink(file=paste0("../Output/",Sys.Date(), "_LMER.txt"))

cat("Our data are not normally distributed, so we've applied a rank transformation.\n
    The following analyses are performed after a rank transformation:\n\n")

cat("The following describes our linear mixed model fit:\n\n")
print(mod7r.r)

cat("This shows differences between fixed effects:\n\n")
print(anova(mod7r.r))

cat("This shows differences between random effects:\n\n")
print(ranova(mod7r.r))

cat("multiple comparisons:\n\n")
print(emmeans.r)

sink()

#===============================================================================
#===============================================================================

# Figure 8.
# This script makes a plot showing the difference between thorax temperature and
# surrounding temperature for bees across all behaviors.

# Load libraries.

library(dplyr) # Note: This must be dplyr, not just tidyverse, to work.
library(ggplot2)

start.data <- read.csv(file = "Dataset S4.csv",
                       header = TRUE,
                       sep = ",")

# Clean up mydata so it only includes relevant columns.

mydata <- start.data %>%
  select(Bee.ID, Behavior, "Mean.Tth"=Mean.Tth.Using.Only.T2,
         "Mean.Tsurr"=Mean.Tsurr.Using.Only.T2, "DeltaT"=Delta.Temp.Method.1)

# For the plot, we're going to want to superimpose horizontal lines that will
# indicate where each mean is.
# To build the bones for the horizontal lines, we here make a data frame of
# behavior means.
# Then we have to add in the start and stop points for the x values of the
# lines.
# mean.beh makes a tibble of mydata behaviors and a mean temperature for each
# behavior. 

mean.beh <- mydata %>%
  group_by (Behavior) %>%
  summarize(mean_temp = mean(Mean.Tth)-35)

# Now we need to define the start and end points for each horizontal line, so
# we can tell ggplot where to truncate them later.
# Make a vector that counts the number of data points in each behavior category,
# then add it as a new column to mean.beh.

x <- table(mydata$Behavior)

mean.beh$x <- x

mean.beh$x.start <- c(0, x[1], (x[1]+x[2]), (x[1]+x[2]+x[3]))
mean.beh$x.end <- c(x[1], (x[1]+x[2]), (x[1]+x[2]+x[3]), (x[1]+x[2]+x[3]+x[4]))

# Okay let's do this entire thing a second time in order to generate a second
# line.

mean.diff.beh <- mydata %>%
  group_by (Behavior) %>%
  summarize (mean_diff_temp = mean(DeltaT))

x2 <- table(mydata$Behavior)

mean.diff.beh$x <- x2
mean.diff.beh$x.start <- c(0, x[1], (x[1]+x[2]), (x[1]+x[2]+x[3]))
mean.diff.beh$x.end <- c(x[1], (x[1]+x[2]), (x[1]+x[2]+x[3]),
                         (x[1]+x[2]+x[3]+x[4]))

# Make a vector to give the second y-axis the appropriate breaks:

y1.breaks <- c("-3","-2","-1","0","1","2","3","4","5","6")
y2.breaks <- c("30","31","32","33","34","35","36","37","38","39","40","41")

# Make a color vector:

colors <- c("black", "cadetblue3", "darkgoldenrod1", "firebrick3")

# First, get the data ordered by behavior so it'll plot that way:

mydata$Bee <- factor(x=mydata$Bee,
                     levels = unique(mydata$Bee[order(mydata$Behavior,
                                                      mydata$Mean.Tth)]))

# We want a plot with individual bees on the x-axis and delta temperature on the
# y-axis.
# We want the bees grouped by behavior.
# The colors should match the pattern we've been using for behaviors:
# abdomen dv = "black", cleaner = "cadetblue3", feeder = "darkgoldenrod1",
# heater = "firebrick3"

temp.plot <- ggplot(data=mydata) +
  geom_point(mapping=aes(x=reorder(mydata$Bee,mydata$Behavior),
                         y=mydata$DeltaT,
                         color=mydata$Behavior),
             cex = 12, show.legend=TRUE) +
  geom_point(aes(x=reorder(mydata$Bee, mydata$Behavior),
                 y=(mydata$Mean.Tth-35),
                 color=mydata$Behavior),
             pch=3, cex=12, show.legend=TRUE) +
  scale_color_manual(values=colors, name="Behavior") +
  scale_y_continuous(sec.axis = sec_axis(~.+35,
                                         name = "+ Absolute Body Temperature (C)",
                                         breaks=c(30:42))) +
  
  labs(x = "Bee, ordered by behavior",
       y = "o Thorax Temperature Difference from Surroundings (Degrees Celsius)",
       title = "Bee Delta Thorax Temperatures") +
  
  # Let's get rid of the gray grid background and pretty up the axis labels:
  
  theme(panel.grid.major = element_blank(),
        panel.grid.minor = element_blank(),
        panel.background = element_blank(),
        axis.line = element_line(colour = "black"),
        axis.text.x = element_text(angle = 45, hjust = 1),
        axis.title.y.right = element_blank(),
        axis.ticks = element_line(size = 1),
        axis.ticks.length = unit(.25, "cm")) +
  
  # Add horizontal lines for the means of each behavior.
  
  geom_segment(data=mean.beh,
               mapping=aes(x=x.start,
                           xend=x.end,y=mean_temp,
                           yend=mean_temp,group=Behavior,
                           color=Behavior), size=1.2, linetype="dashed") +
  
  # Do it again, make a second line for the mean difference.
  
  geom_segment(data=mean.diff.beh,
               mapping=aes(x=x.start,
                           xend=x.end,
                           y=mean_diff_temp,
                           yend=mean_diff_temp,
                           group=Behavior,
                           color=Behavior), size=1.2) +
  
  # Control axis text in the following line.
  
  theme(text = element_text(size=36))

# Save the plot! :)

ggsave(plot=temp.plot,
       filename=paste0("../Output/",Sys.Date(),"_Fig8_Temps.png"),
       height=18, width=24, units="in", dpi=300)

#===============================================================================
#===============================================================================

# Temperatures methods script.

# This script tests for differences in the methods of calculating absolute and
# delta temperatures of bees' bodies. We have temperatures of bees' bodies and
# of the surroundings (3 Tsurr for each Tth), and we have sets of data from
# the beginning, middle, and end of each behavior. If we use all temperatures
# in our analyses, then we have 3 Tth and 9Tsurr. But is it appropriate to use
# measurements from the beginnings and ends, which could have been transition-
# periods from one behavior temperature to another? Or from the exterior to the
# interior of the colony or vice-versa? Or does it even matter? These tests 
# address the question: do the results of these methods differ by behavior?

# Load libraries:

library("tidyverse")

# Bring in the file:

adj.temps <- read.csv("Dataset S4.csv",
                      header=TRUE,
                      sep=",")

# Clean up. We select only the columns that show mean Tth, mean Tsurr, and 
# Tdiff for each of the two methods (6 columns) and the bee identifiers and
# behaviors (2 columns).

tidy.temps <- adj.temps %>%
  dplyr::select("bee"=Bee.ID, "beh"=Behavior, "Delta.1"=Delta.Temp.Method.1,
                "Delta.All"=Delta.Temp.Method.2,
                "Tth.1"=Mean.Tth.Using.Only.T2, "Tsurr.1"=Mean.Tsurr.Using.Only.T2,
                "Tth.All"=Mean.Tth.All..Using.All.3.Times,
                "Tsurr.All"=Mean.Tsurr.All..Using.T1..T2..T3.Associated.with.Tth2)

# Do a Wilcoxan Mann Whitney test to see if there are differences between the
# same behaviors using the two methods.
# First look for differences in the deltas.

wilcox.test(tidy.temps$Delta.1[tidy.temps$beh=="abdomen dv"],
            tidy.temps$Delta.All[tidy.temps$beh=="abdomen dv"])

wilcox.test(tidy.temps$Delta.1[tidy.temps$beh=="heater"],
            tidy.temps$Delta.All[tidy.temps$beh=="heater"])

wilcox.test(tidy.temps$Delta.1[tidy.temps$beh=="cleaner"],
            tidy.temps$Delta.All[tidy.temps$beh=="cleaner"])

wilcox.test(tidy.temps$Delta.1[tidy.temps$beh=="feeder"],
            tidy.temps$Delta.All[tidy.temps$beh=="feeder"])

# Holm correction:
# In the order sleeers, heaters, cleaners, feeders.

p <- c(0.5737,.6063,0.9097,0.7)
p.adjust(p, "holm")

# Now look for differences in the absolute Tth means by behavior:

wilcox.test(tidy.temps$Tth.1[tidy.temps$beh=="abdomen dv"],
            tidy.temps$Tth.All[tidy.temps$beh=="abdomen dv"])

wilcox.test(tidy.temps$Tsurr.1[tidy.temps$beh=="heater"],
            tidy.temps$Tsurr.All[tidy.temps$beh=="heater"])

wilcox.test(tidy.temps$Tth.1[tidy.temps$beh=="cleaner"],
            tidy.temps$Tth.All[tidy.temps$beh=="cleaner"])

wilcox.test(tidy.temps$Tth.1[tidy.temps$beh=="feeder"],
            tidy.temps$Tth.All[tidy.temps$beh=="feeder"])

# For fun, let's just check Tsurr. This one uses 3 versus 9 measurements.

wilcox.test(tidy.temps$Tsurr.1[tidy.temps$beh=="abdomen dv"],
            tidy.temps$Tsurr.All[tidy.temps$beh=="abdomen dv"])

wilcox.test(tidy.temps$Tsurr.1[tidy.temps$beh=="heater"],
            tidy.temps$Tsurr.All[tidy.temps$beh=="heater"])

wilcox.test(tidy.temps$Tsurr.1[tidy.temps$beh=="cleaner"],
            tidy.temps$Tsurr.All[tidy.temps$beh=="cleaner"])

wilcox.test(tidy.temps$Tsurr.1[tidy.temps$beh=="feeder"],
            tidy.temps$Tsurr.All[tidy.temps$beh=="feeder"])

#===============================================================================
#===============================================================================

# Behavior temperature differences.

# Tests for temperature differences between behaviors.

# Bring in data and packages:

library(ggplot2)
library(dplyr)
library(tidyverse)

mydata <- read.csv(file = "Dataset S4.csv",
                   header = TRUE,
                   sep = ",")

# Make column names a bit neater, and exclude a few unnecessary ones.

tidydf <- mydata %>%
  dplyr::select("bee"=Bee.ID,
                Behavior,
                "Mean.Tth"=Mean.Tth.Using.Only.T2,
                "Mean.SDbody"=SDbody.Using.Only.T2,
                "Mean.Tsurr"=Mean.Tsurr.Using.Only.T2,
                "DeltaT"=Delta.Temp.Method.1)

# Dig out the individual behaviors now as separate objects.

dv.df <- tidydf %>%
  filter(Behavior == "abdomen dv")
cleaner.df <- tidydf %>%
  filter(Behavior == "cleaner")
feeder.df <- tidydf %>%
  filter(Behavior == "feeder")
heater.df <- tidydf %>%
  filter(Behavior == "heater")

# Sample sizes are all small here. That means it's appropriate to use a non-
# parametric test. wilcox.test ought to work here.

# Start by looking to see if any of the behavior temps are different from the
# surroundings.

dv <- wilcox.test(dv.df$Mean.Tth,
                  dv.df$Mean.Tsurr,
                  data=dv.df) #NS
cleaner <- wilcox.test(cleaner.df$Mean.Tth,
                       cleaner.df$Mean.Tsurr,
                       data=cleaner.df) #NS
feeder <- wilcox.test(feeder.df$Mean.Tth,
                      feeder.df$Mean.Tsurr,
                      data=feeder.df) #NS
heater <- wilcox.test(heater.df$Mean.Tth,
                      heater.df$Mean.Tsurr,
                      data=heater.df) #Sig.

p <- c(0.599, 0.545, 0.4, 0.0007921)
p.adjust(p, "holm")

# What about differences between behaviors?
# This would be a time to use Kruskal-Wallis.

kruskal.test(Mean.Tth ~ Behavior, data=tidydf)

# MWW on each pairwise combo.

wilcox.test(dv.df$Mean.Tth, cleaner.df$Mean.Tth)
wilcox.test(dv.df$Mean.Tth, feeder.df$Mean.Tth)
wilcox.test(dv.df$Mean.Tth, heater.df$Mean.Tth)
wilcox.test(feeder.df$Mean.Tth, cleaner.df$Mean.Tth)
wilcox.test(heater.df$Mean.Tth, cleaner.df$Mean.Tth)
wilcox.test(heater.df$Mean.Tth, feeder.df$Mean.Tth)

# Look for differences between DeltaT between behaviors.

# What about differences between behaviors?
# This would be a time to use Kruskal-Wallis.

kruskal.test(DeltaT ~ Behavior, data=tidydf)

# MWW on each pairwise combo.

wilcox.test(dv.df$DeltaT, cleaner.df$DeltaT)
wilcox.test(dv.df$DeltaT, feeder.df$DeltaT)
wilcox.test(heater.df$DeltaT, dv.df$DeltaT)
wilcox.test(heater.df$DeltaT, feeder.df$DeltaT)
wilcox.test(heater.df$DeltaT, cleaner.df$DeltaT)
wilcox.test(cleaner.df$DeltaT, feeder.df$DeltaT)

# With Holm correction:

p <- c(0.9645, 0.01212, 2.646e-05, 0.01099, 0.0001229, 0.03411)
p.adjust(p, "holm")

# Just to verify summary stats:

# Mean temperature differences of dv: 0.19
mean(dv.df$DeltaT)
# +/- standard deviation: .232
sd(dv.df$DeltaT)
# n=8
length(dv.df$DeltaT)

# Mean temperature difference of feeders: .862
mean(feeder.df$DeltaT)
# +/- standard deviation .30595
sd(feeder.df$DeltaT)
# n=3
length(feeder.df$DeltaT)

# Mean temperature difference of cleaners: 0.2
mean(cleaner.df$DeltaT)
# +/- standard deviation .33
sd(cleaner.df$DeltaT)
# n=10
length(cleaner.df$DeltaT)

# Mean temperature difference of heaters: 2.615
mean(heater.df$DeltaT)
# +/- standard deviation: 1.367
sd(heater.df$DeltaT)
# n=11
length(heater.df$DeltaT)


# Holm correction methods.
# Here we adjust for multiple testing problems using the Holm Method.

# In the temperature difference script we detected 7 p-values, all in a family
# of related tests. We need to account for the increased probability of Type 1
# error due to repeated tests.

# Function p.adjust() takes a vector of p-values and uses the specified method
# to appropriately reduce the p-values.
# Here I plug in the p-values obtained in the scripts above. This is done
# manually so scripts can be executed independently. If this method were used
# on new data, user would need to manually edit these p-values.


# The first family of tests was when we looked for differences between the 
# Tbody of specific behaviors, paired. Without this correction, the only
# significant difference was between heaters and dv.
# Here are the p-values from each pair.

pw.heaters.dv <- .0005038
pw.heaters.cleaners <- .0004154 
pw.heaters.feeders <- .01215
pw.dv.cleaners <- .4763
pw.dv.feeders <- .1017
pw.cleaners.feeders <- .05

# Make a vector of the values above:

pw.vector <- c(pw.heaters.dv, pw.heaters.cleaners, pw.heaters.feeders,
               pw.dv.cleaners, pw.dv.feeders, pw.cleaners.feeders)

# Now make the adjustment:

p.adjust(pw.vector, method="holm")

# Let's do this same method for the same analyses comparing Delta T between beh.

delta.pw.heaters.dv <- 2.646e-05
delta.pw.heaters.cleaners <- .0001229
delta.pw.heaters.feeders <- .01099
delta.pw.dv.cleaners <- .9645
delta.pw.dv.feeders <- .01
delta.pw.cleaners.feeders <- .03411

delta.pw.vector <- c(delta.pw.heaters.dv,
                     delta.pw.heaters.cleaners,
                     delta.pw.heaters.feeders,
                     delta.pw.dv.cleaners,
                     delta.pw.dv.feeders,
                     delta.pw.cleaners.feeders)

p.adjust(delta.pw.vector, method="holm")

# Looks like now the only significant difference is between heaters and dv.

# Next adjustment is for the students' responses to blind behavior assessment.

pb.corr.dv <- .00001
pb.corr.cleaners <- .00001
pb.corr.feeders <- .00001
pb.corr.heaters <- .00001

# Make a vector of the values above:

pb.corr.vector <- c(pb.corr.dv, pb.corr.cleaners, pb.corr.feeders,
                    pb.corr.heaters)

# Now make the adjustment:

p.adjust(pb.corr.vector, method="holm")

# All p-values are still different after this correction.

#===============================================================================
#===============================================================================

# Change over time.
# Now we want to know, do the temperatures of each behavior change depending on 
# how long the bee spent doing the behaviors?

# Load libraries:
# install.packages("tidyverse")
# install.packages("ggpubr")
# install.packages("rstatix")
# install.packages("nparLD")

library(dplyr)
library(ggpubr)
library(nparLD)

# Bring in the file:

adj.temps <- read.csv("Dataset S4.csv",
                      header=TRUE,
                      sep=",")
head(adj.temps)

# We need Tth2, 1, and 3 in long format.

Tth.temps <- adj.temps %>%
  dplyr::select("Bee.ID",
                "Behavior",
                "1"=Adj.Tth1..secs.after.enter.cell.,
                "2"=Adj.Tth2,
                "3"=Adj.Tth3..secs.before.exit.cell.)

Tth.long <- Tth.temps %>%
  tidyr::pivot_longer(cols=c("1","2","3"))

Tth.long$name <- as.numeric(Tth.long$name)

# Let's visualize the change over time by behavior:
ggplot(data=Tth.long, aes(x=name, y=value, group=name)) +
  geom_boxplot() +
  facet_wrap(facets=Tth.long$Behavior)

# Use nparLD to look for changes in time between groups
# The type of experimental design we're using is F1-LD-F1.
# Note in interpreting the results: The Wald Test weights the impact of a
# parameter on the model. The null hypothesis is that the parameter and the
# value are equal. In this case, where we're wondering if the time (name)
# has an impact on the temperature (value), it gives us the strength of the
# impact, and the probability that the parameter and the value would appear
# equal when they are truly different. So in this case: Should time be included
# in our model? If p<=.05, then yes, time has an effect.


# What we really want here is Tdiff change over time. Did the bee's temperature
# relative to its surroundings change from the start to the end of the behavior?
# To do this, we need to tidy up some data.

# First, we need DeltaT for the three different time points.
# DeltaT = Tth-mean(Tsurr)
# For first time point, DeltaT1 = Tth1-mean(Tsurr1.1, Tsurr1.2, Tsurr1.3)

delta.df <- adj.temps %>%
  dplyr::select(Bee.ID, Behavior)

delta.df$Tth1 <- adj.temps$Adj.Tth1..secs.after.enter.cell.
delta.df$Tth2 <- adj.temps$Adj.Tth2
delta.df$Tth3 <- adj.temps$Adj.Tth3..secs.before.exit.cell.

delta.df$MeanTsurr1 <- NA
delta.df$MeanTsurr2 <- NA
delta.df$MeanTsurr3 <- NA
i<-1
for (i in 1:nrow(delta.df)){
  
  delta.df$MeanTsurr1[i] <- mean(adj.temps$Adj.Tsurr1.1[i],
                                 adj.temps$Adj.Tsurr1.2[i],
                                 adj.temps$Adj.Tsurr1.3[i])
  
  delta.df$MeanTsurr2[i] <- mean(adj.temps$Adj.Tsurr2.1[i],
                                 adj.temps$Adj.Tsurr2.2[i],
                                 adj.temps$Adj.Tsurr2.3[i])
  
  delta.df$MeanTsurr3[i] <- mean(adj.temps$Adj.Tsurr3.1[i],
                                 adj.temps$Adj.Tsurr3.2[i],
                                 adj.temps$Adj.Tsurr3.3[i])
  
  i<-i+1
}

delta.df$Tdelta1 <- delta.df$Tth1 - delta.df$MeanTsurr1
delta.df$Tdelta2 <- delta.df$Tth2 - delta.df$MeanTsurr2
delta.df$Tdelta3 <- delta.df$Tth3 - delta.df$MeanTsurr3

delta.df

# Make it long data for the test.

delta.df.long <- delta.df %>%
  tidyr::pivot_longer(cols=c("Tdelta1","Tdelta2","Tdelta3"))

# Now do some tests for delta temperature change over time:

temp.time.test <- nparLD(value ~ name*Behavior,
                         data=delta.df.long,
                         subject=delta.df.long$Bee.ID)
temp.time.test

#===============================================================================
#===============================================================================
