# Supplementary material for: Slumber in a cell: honeycomb used by honey bees for food, brood, heating… and sleeping
Source: PeerJ. 2020 Aug 5;8:e9583. doi: 10.7717/peerj.9583 (PMC7414769; doi:10.7717/peerj.9583)
Supplement: Supplemental Information 17 — The columns that end with “by3” are simply the corresponding columns multiplied by 0.3 because the original videos were slowed to 0.3 speed to facilitate observing and marking the abdominal pulses. Results were later restored to the original timestamps. The column “LBB” stands for “Look Between Bouts”, and it excludes any pulse isolated by >5 s. “Event” = “pulse”, as defined in the paper. All “event” (pulse) times and “event” (pulse) separations are measured in milliseconds. [file peerj-08-9583-s017.csv]

Behavior	Bee	Event Times	Event Separations	EvTimeby3	EvSepby3	Eliminate In-Between Clicks	LBB	Formula for Excluding Isolated Events:
abdomen dv	x001906	1211	1211	363.3	363.3
abdomen dv	x001906	1934	723	580.2	216.9
abdomen dv	x001906	2973	1039	891.9	311.7
abdomen dv	x001906	4285	1312	1285.5	393.6
abdomen dv	x001906	99362	95077	29808.6	28523.1		28523.1
abdomen dv	x001906	99982	620	29994.6	186
abdomen dv	x001906	100790	808	30237	242.4
abdomen dv	x001906	101772	982	30531.6	294.6
abdomen dv	x001906	102922	1150	30876.6	345
abdomen dv	x001906	104099	1177	31229.7	353.1
abdomen dv	x001906	134556	30457	40366.8	9137.1		9137.1
abdomen dv	x001906	147879	13323	44363.7	3996.9		3996.9
abdomen dv	x001906	177670	29791	53301	8937.3		8937.3
abdomen dv	x001906	178165	495	53449.5	148.5
abdomen dv	x001906	179322	1157	53796.6	347.1
abdomen dv	x001906	180002	680	54000.6	204
abdomen dv	x001906	180972	970	54291.6	291
abdomen dv	x001906	181932	960	54579.6	288
abdomen dv	x001906	182807	875	54842.1	262.5
abdomen dv	x001906	183727	920	55118.1	276
abdomen dv	x001906	184766	1039	55429.8	311.7
abdomen dv	x001906	185746	980	55723.8	294
abdomen dv	x001906	186651	905	55995.3	271.5
abdomen dv	x001906	187489	838	56246.7	251.4
abdomen dv	x001906	188453	964	56535.9	289.2
abdomen dv	x001906	189383	930	56814.9	279
abdomen dv	x001906	190563	1180	57168.9	354
abdomen dv	x001906	286848	96285	86054.4	28885.5		28885.5
abdomen dv	x001906	287812	964	86343.6	289.2
abdomen dv	x001906	288980	1168	86694	350.4
abdomen dv	x001906	298503	9523	89550.9	2856.9		2856.9
abdomen dv	x001906	334758	36255	100427.4	10876.5		10876.5
abdomen dv	x001906	338972	4214	101691.6	1264.2		1264.2
abdomen dv	x001906	339545	573	101863.5	171.9
abdomen dv	x001906	340390	845	102117	253.5
abdomen dv	x001906	341287	897	102386.1	269.1
abdomen dv	x001906	342307	1020	102692.1	306
abdomen dv	x001906	343318	1011	102995.4	303.3
abdomen dv	x001906	344061	743	103218.3	222.9
abdomen dv	x001906	347980	3919	104394	1175.7		1175.7
abdomen dv	x001906	348869	889	104660.7	266.7
abdomen dv	x001906	349793	924	104937.9	277.2
abdomen dv	x001906	350710	917	105213	275.1
abdomen dv	x001906	351769	1059	105530.7	317.7
abdomen dv	x001906	378247	26478	113474.1	7943.4		7943.4
abdomen dv	x190149	117192	117192	35157.6	35157.6		35157.6
abdomen dv	x190149	119002	1810	35700.6	543
abdomen dv	x190149	119532	530	35859.6	159
abdomen dv	x190149	120107	575	36032.1	172.5
abdomen dv	x190149	120712	605	36213.6	181.5
abdomen dv	x190149	121387	675	36416.1	202.5
abdomen dv	x190149	122052	665	36615.6	199.5
abdomen dv	x190149	122947	895	36884.1	268.5
abdomen dv	x190149	124667	1720	37400.1	516
abdomen dv	x190149	237077	112410	71123.1	33723		33723
abdomen dv	x190149	237662	585	71298.6	175.5
abdomen dv	x190149	238222	560	71466.6	168
abdomen dv	x190149	238987	765	71696.1	229.5
abdomen dv	x190149	240262	1275	72078.6	382.5
abdomen dv	x190149	247367	7105	74210.1	2131.5		2131.5
abdomen dv	x190149	248127	760	74438.1	228
abdomen dv	x190149	330704	82577	99211.2	24773.1		24773.1
abdomen dv	x190149	331416	712	99424.8	213.6
abdomen dv	x190149	332026	610	99607.8	183
abdomen dv	x190149	333021	995	99906.3	298.5
abdomen dv	x190149	333746	725	100123.8	217.5
abdomen dv	x190149	334396	650	100318.8	195
abdomen dv	x190149	335423	1027	100626.9	308.1
abdomen dv	x190149	395478	60055	118643.4	18016.5		18016.5
abdomen dv	x190149	396138	660	118841.4	198
abdomen dv	x190149	397238	1100	119171.4	330
abdomen dv	x190149	410759	13521	123227.7	4056.3		4056.3
abdomen dv	x190149	411819	1060	123545.7	318
abdomen dv	x190149	412474	655	123742.2	196.5
abdomen dv	x190149	432384	19910	129715.2	5973		5973
abdomen dv	x190149	432969	585	129890.7	175.5
abdomen dv	x190149	433586	617	130075.8	185.1
abdomen dv	x190149	434221	635	130266.3	190.5
abdomen dv	x190149	434911	690	130473.3	207
abdomen dv	x190149	435826	915	130747.8	274.5
abdomen dv	x190149	437241	1415	131172.3	424.5
abdomen dv	x190149	459002	21761	137700.6	6528.3		6528.3
abdomen dv	x190149	462002	3000	138600.6	900
abdomen dv	x190149	462552	550	138765.6	165
abdomen dv	x190149	463512	960	139053.6	288
abdomen dv	x190149	464462	950	139338.6	285
abdomen dv	x190149	465652	1190	139695.6	357
abdomen dv	x190149	478928	13276	143678.4	3982.8		3982.8
abdomen dv	x190149	489770	10842	146931	3252.6		3252.6
abdomen dv	x190149	490290	520	147087	156
abdomen dv	x190149	610142	119852	183042.6	35955.6		35955.6
abdomen dv	x190149	610877	735	183263.1	220.5
abdomen dv	x190149	621439	10562	186431.7	3168.6		3168.6
abdomen dv	x190149	622249	810	186674.7	243
abdomen dv	x190149	622609	360	186782.7	108
abdomen dv	x190149	661890	39281	198567	11784.3		11784.3
abdomen dv	x190149	663747	1857	199124.1	557.1
abdomen dv	x190149	664347	600	199304.1	180
abdomen dv	x190149	665912	1565	199773.6	469.5
abdomen dv	x190149	666952	1040	200085.6	312
abdomen dv	x190149	667834	882	200350.2	264.6
abdomen dv	x190149	807026	139192	242107.8	41757.6		41757.6
abdomen dv	x190149	807591	565	242277.3	169.5
abdomen dv	x190149	808281	690	242484.3	207
abdomen dv	x190149	809393	1112	242817.9	333.6
abdomen dv	x190149	810178	785	243053.4	235.5
abdomen dv	x190149	878840	68662	263652	20598.6		20598.6
abdomen dv	x190149	879355	515	263806.5	154.5
abdomen dv	x190149	882052	2697	264615.6	809.1
abdomen dv	x190149	915001	32949	274500.3	9884.7		9884.7
abdomen dv	x190149	916106	1105	274831.8	331.5
abdomen dv	x190149	917026	920	275107.8	276
abdomen dv	x190149	932419	15393	279725.7	4617.9		4617.9
abdomen dv	x190149	933039	620	279911.7	186
abdomen dv	x190149	933674	635	280102.2	190.5
abdomen dv	x190149	934536	862	280360.8	258.6
abdomen dv	x190149	935211	675	280563.3	202.5
abdomen dv	x190149	935881	670	280764.3	201
abdomen dv	x190149	936556	675	280966.8	202.5
abdomen dv	x190149	937293	737	281187.9	221.1
abdomen dv	x190149	938078	785	281423.4	235.5
abdomen dv	x190149	938888	810	281666.4	243
abdomen dv	x190149	1022899	84011	306869.7	25203.3		25203.3
abdomen dv	x190149	1023499	600	307049.7	180
abdomen dv	x190149	1024414	915	307324.2	274.5
abdomen dv	x190149	1025589	1175	307676.7	352.5
abdomen dv	x190149	1026996	1407	308098.8	422.1
abdomen dv	x190149	1030296	3300	309088.8	990
abdomen dv	x190149	1031541	1245	309462.3	373.5
abdomen dv	x190149	1032736	1195	309820.8	358.5
abdomen dv	x190149	1033856	1120	310156.8	336
abdomen dv	x190149	1035358	1502	310607.4	450.6
abdomen dv	x190149	1048834	13476	314650.2	4042.8		4042.8
abdomen dv	x190149	1049596	762	314878.8	228.6
abdomen dv	x190149	1050416	820	315124.8	246
abdomen dv	x190149	1051976	1560	315592.8	468
abdomen dv	x190149	1052643	667	315792.9	200.1
abdomen dv	x190149	1053643	1000	316092.9	300
abdomen dv	x190149	1055968	2325	316790.4	697.5
abdomen dv	x190149	1116707	60739	335012.1	18221.7		18221.7
abdomen dv	x190149	1117832	1125	335349.6	337.5
abdomen dv	x190149	1130653	12821	339195.9	3846.3		3846.3
abdomen dv	x043518	64466	64466	19339.8	19339.8		19339.8
abdomen dv	x043518	73751	9285	22125.3	2785.5		2785.5
abdomen dv	x043518	203290	129539	60987	38861.7		38861.7
abdomen dv	x043518	204945	1655	61483.5	496.5
abdomen dv	x043518	205450	505	61635	151.5
abdomen dv	x043518	206010	560	61803	168
abdomen dv	x043518	206905	895	62071.5	268.5
abdomen dv	x043518	207600	695	62280	208.5
abdomen dv	x043518	208245	645	62473.5	193.5
abdomen dv	x043518	209075	830	62722.5	249
abdomen dv	x043518	209800	725	62940	217.5
abdomen dv	x043518	428977	219177	128693.1	65753.1		65753.1
abdomen dv	x043518	429577	600	128873.1	180
abdomen dv	x043518	430357	780	129107.1	234
abdomen dv	x043518	431187	830	129356.1	249
abdomen dv	x043518	432509	1322	129752.7	396.6
abdomen dv	x043518	433084	575	129925.2	172.5
abdomen dv	x043518	433894	810	130168.2	243
abdomen dv	x043518	434639	745	130391.7	223.5
abdomen dv	x043518	435309	670	130592.7	201
abdomen dv	x043518	448446	13137	134533.8	3941.1		3941.1
abdomen dv	x043518	600190	151744	180057	45523.2		45523.2
abdomen dv	x043518	600720	530	180216	159
abdomen dv	x043518	601385	665	180415.5	199.5
abdomen dv	x043518	602190	805	180657	241.5
abdomen dv	x043518	602825	635	180847.5	190.5
abdomen dv	x043518	603665	840	181099.5	252
abdomen dv	x043518	604455	790	181336.5	237
abdomen dv	x043518	605545	1090	181663.5	327
abdomen dv	x043518	696062	90517	208818.6	27155.1		27155.1
abdomen dv	x043518	697127	1065	209138.1	319.5
abdomen dv	x043518	697707	580	209312.1	174
abdomen dv	x043518	698547	840	209564.1	252
abdomen dv	x043518	699347	800	209804.1	240
abdomen dv	x043518	789997	90650	236999.1	27195		27195
abdomen dv	x043518	790637	640	237191.1	192
abdomen dv	x043518	791337	700	237401.1	210
abdomen dv	x043518	792022	685	237606.6	205.5
abdomen dv	x043518	792807	785	237842.1	235.5
abdomen dv	x043518	793637	830	238091.1	249
abdomen dv	x043518	794327	690	238298.1	207
abdomen dv	x043518	794997	670	238499.1	201
abdomen dv	x043518	795852	855	238755.6	256.5
abdomen dv	x043518	796547	695	238964.1	208.5
abdomen dv	x043518	941979	145432	282593.7	43629.6		43629.6
abdomen dv	x043518	942979	1000	282893.7	300
abdomen dv	x043518	943914	935	283174.2	280.5
abdomen dv	x043518	944814	900	283444.2	270
abdomen dv	x043518	1034666	89852	310399.8	26955.6		26955.6
abdomen dv	x043518	1035416	750	310624.8	225
abdomen dv	x043518	1036046	630	310813.8	189
abdomen dv	x043518	1036683	637	311004.9	191.1
abdomen dv	x043518	1037353	670	311205.9	201
abdomen dv	x043518	1038043	690	311412.9	207
abdomen dv	x043518	1038903	860	311670.9	258
abdomen dv	x043518	1040288	1385	312086.4	415.5
abdomen dv	x043518	1097447	57159	329234.1	17147.7		17147.7
abdomen dv	x043518	1098077	630	329423.1	189
abdomen dv	x043518	1098792	715	329637.6	214.5
abdomen dv	x043518	1099512	720	329853.6	216
abdomen dv	x043518	1100262	750	330078.6	225
abdomen dv	x043518	1101097	835	330329.1	250.5
abdomen dv	x043518	1101962	865	330588.6	259.5
abdomen dv	x043518	1102692	730	330807.6	219
abdomen dv	x043518	1103407	715	331022.1	214.5
abdomen dv	x043518	1104167	760	331250.1	228
abdomen dv	x043518	1104892	725	331467.6	217.5
abdomen dv	x043518	1105742	850	331722.6	255
abdomen dv	x043518	1106532	790	331959.6	237
abdomen dv	x043518	1107592	1060	332277.6	318
abdomen dv	x043518	1345457	237865	403637.1	71359.5		71359.5
abdomen dv	x043518	1346102	645	403830.6	193.5
abdomen dv	x043518	1346727	625	404018.1	187.5
abdomen dv	x043518	1347377	650	404213.1	195
abdomen dv	x043518	1347997	620	404399.1	186
abdomen dv	x043518	1348897	900	404669.1	270
abdomen dv	x043518	1349487	590	404846.1	177
abdomen dv	x043518	1350052	565	405015.6	169.5
abdomen dv	x043518	1350797	745	405239.1	223.5
abdomen dv	x043518	1529345	178548	458803.5	53564.4		53564.4
abdomen dv	x043518	1530175	830	459052.5	249
abdomen dv	x043518	1530750	575	459225	172.5
abdomen dv	x043518	1531375	625	459412.5	187.5
abdomen dv	x043518	1532145	770	459643.5	231
abdomen dv	x043518	1532935	790	459880.5	237
abdomen dv	x043518	1533645	710	460093.5	213
abdomen dv	x043518	1534285	640	460285.5	192
abdomen dv	x043518	1535035	750	460510.5	225
abdomen dv	x043518	1535800	765	460740	229.5
abdomen dv	x043518	1536475	675	460942.5	202.5
abdomen dv	x043518	1537215	740	461164.5	222
abdomen dv	x043518	1648239	111024	494471.7	33307.2		33307.2
abdomen dv	x043518	1648894	655	494668.2	196.5
abdomen dv	x043518	1649514	620	494854.2	186
abdomen dv	x043518	1650159	645	495047.7	193.5
abdomen dv	x043518	1650844	685	495253.2	205.5
abdomen dv	x043518	1652014	1170	495604.2	351
abdomen dv	x043518	1681393	29379	504417.9	8813.7		8813.7
abdomen dv	x043518	1682023	630	504606.9	189
abdomen dv	x043518	1682763	740	504828.9	222
abdomen dv	x043518	1683433	670	505029.9	201
abdomen dv	x043518	1684128	695	505238.4	208.5
abdomen dv	x043518	1684778	650	505433.4	195
abdomen dv	x043518	1685413	635	505623.9	190.5
abdomen dv	x043518	1686088	675	505826.4	202.5
abdomen dv	x043518	1686778	690	506033.4	207
abdomen dv	x043518	1687513	735	506253.9	220.5
abdomen dv	x043518	1688483	970	506544.9	291
abdomen dv	x043518	1874126	185643	562237.8	55692.9		55692.9
abdomen dv	x043518	1875301	1175	562590.3	352.5
abdomen dv	x043518	1876046	745	562813.8	223.5
abdomen dv	x043518	1876736	690	563020.8	207
abdomen dv	x043518	1877566	830	563269.8	249
abdomen dv	x043518	2024774	147208	607432.2	44162.4		44162.4
abdomen dv	x043518	2025319	545	607595.7	163.5
abdomen dv	x043518	2025946	627	607783.8	188.1
abdomen dv	x043518	2026601	655	607980.3	196.5
abdomen dv	x043518	2027231	630	608169.3	189
abdomen dv	x043518	2027821	590	608346.3	177
abdomen dv	x043518	2028596	775	608578.8	232.5
abdomen dv	x043518	2030236	1640	609070.8	492
abdomen dv	x043518	2191191	160955	657357.3	48286.5		48286.5
abdomen dv	x043518	2192148	957	657644.4	287.1
abdomen dv	x043518	2193108	960	657932.4	288
abdomen dv	x043518	2193753	645	658125.9	193.5
abdomen dv	x043518	2194553	800	658365.9	240
abdomen dv	x043518	2195285	732	658585.5	219.6
abdomen dv	x043518	2195985	700	658795.5	210
abdomen dv	x043518	2196770	785	659031	235.5
abdomen dv	x043518	2198300	1530	659490	459
abdomen dv	x043518	2374538	176238	712361.4	52871.4		52871.4
abdomen dv	x043518	2375258	720	712577.4	216
abdomen dv	x043518	2375828	570	712748.4	171
abdomen dv	x043518	2376433	605	712929.9	181.5
abdomen dv	x043518	2376993	560	713097.9	168
abdomen dv	x043518	2377653	660	713295.9	198
abdomen dv	x043518	2378278	625	713483.4	187.5
abdomen dv	x043518	2378888	610	713666.4	183
abdomen dv	x043518	2379633	745	713889.9	223.5
abdomen dv	x043518	2380328	695	714098.4	208.5
abdomen dv	x043518	2381208	880	714362.4	264
abdomen dv	x043518	2382083	875	714624.9	262.5
abdomen dv	x043518	2383143	1060	714942.9	318
abdomen dv	x043518	2525893	142750	757767.9	42825		42825
abdomen dv	x043518	2526683	790	758004.9	237
abdomen dv	x043518	2606637	79954	781991.1	23986.2		23986.2
abdomen dv	x043518	2607327	690	782198.1	207
abdomen dv	x043518	2608062	735	782418.6	220.5
abdomen dv	x043518	2674323	66261	802296.9	19878.3		19878.3
abdomen dv	x043518	2679415	5092	803824.5	1527.6		1527.6
abdomen dv	x043518	2680055	640	804016.5	192
abdomen dv	x043518	2680785	730	804235.5	219
abdomen dv	x043518	2681445	660	804433.5	198
abdomen dv	x043518	2682170	725	804651	217.5
abdomen dv	x043518	2682890	720	804867	216
abdomen dv	x043518	2683615	725	805084.5	217.5
abdomen dv	x043518	2684310	695	805293	208.5
abdomen dv	x043518	2684955	645	805486.5	193.5
abdomen dv	x043518	2685630	675	805689	202.5
abdomen dv	x043518	2686400	770	805920	231
abdomen dv	x043518	2697145	10745	809143.5	3223.5		3223.5
abdomen dv	x043518	2697995	850	809398.5	255
abdomen dv	x043518	2768946	70951	830683.8	21285.3		21285.3
abdomen dv	x043518	2769696	750	830908.8	225
abdomen dv	x043518	2770336	640	831100.8	192
abdomen dv	x043518	2770991	655	831297.3	196.5
abdomen dv	x043518	2771616	625	831484.8	187.5
abdomen dv	x043518	2772251	635	831675.3	190.5
abdomen dv	x043518	2772936	685	831880.8	205.5
abdomen dv	x043518	2773928	992	832178.4	297.6
abdomen dv	x043518	2779125	5197	833737.5	1559.1		1559.1
abdomen dv	x043518	2779620	495	833886	148.5
abdomen dv	x043518	2780295	675	834088.5	202.5
abdomen dv	x043518	2780925	630	834277.5	189
abdomen dv	x043518	2781535	610	834460.5	183
abdomen dv	x043518	2782235	700	834670.5	210
abdomen dv	x043518	2782905	670	834871.5	201
abdomen dv	x043518	2783495	590	835048.5	177
abdomen dv	x043518	2784227	732	835268.1	219.6
abdomen dv	x043518	2920106	135879	876031.8	40763.7		40763.7
abdomen dv	x192029	2037	2037	611.1	611.1
abdomen dv	x192029	2642	605	792.6	181.5
abdomen dv	x192029	3372	730	1011.6	219
abdomen dv	x192029	5396	2024	1618.8	607.2
abdomen dv	x192029	6511	1115	1953.3	334.5
abdomen dv	x192029	8041	1530	2412.3	459
abdomen dv	x192029	17783	9742	5334.9	2922.6		2922.6
abdomen dv	x192029	62788	45005	18836.4	13501.5		13501.5
abdomen dv	x192029	63468	680	19040.4	204
abdomen dv	x192029	80294	16826	24088.2	5047.8		5047.8
abdomen dv	x192029	81689	1395	24506.7	418.5
abdomen dv	x192029	82759	1070	24827.7	321
abdomen dv	x192029	84049	1290	25214.7	387
abdomen dv	x192029	85389	1340	25616.7	402
abdomen dv	x192029	86514	1125	25954.2	337.5
abdomen dv	x192029	87679	1165	26303.7	349.5
abdomen dv	x192029	88876	1197	26662.8	359.1
abdomen dv	x192029	90186	1310	27055.8	393
abdomen dv	x192029	91341	1155	27402.3	346.5
abdomen dv	x192029	92666	1325	27799.8	397.5
abdomen dv	x192029	94046	1380	28213.8	414
abdomen dv	x192029	95351	1305	28605.3	391.5
abdomen dv	x192029	97001	1650	29100.3	495
abdomen dv	x192029	224423	127422	67326.9	38226.6		38226.6
abdomen dv	x192029	225385	962	67615.5	288.6
abdomen dv	x192029	226640	1255	67992	376.5
abdomen dv	x192029	228345	1705	68503.5	511.5
abdomen dv	x192029	229755	1410	68926.5	423
abdomen dv	x192029	231010	1255	69303	376.5
abdomen dv	x192029	233405	2395	70021.5	718.5
abdomen dv	x192029	295917	62512	88775.1	18753.6		18753.6
abdomen dv	x192029	296892	975	89067.6	292.5
abdomen dv	x192029	298142	1250	89442.6	375
abdomen dv	x192029	299717	1575	89915.1	472.5
abdomen dv	x192029	300754	1037	90226.2	311.1
abdomen dv	x192029	302014	1260	90604.2	378
abdomen dv	x192029	303334	1320	91000.2	396
abdomen dv	x192029	306379	3045	91913.7	913.5
abdomen dv	x192029	307709	1330	92312.7	399
abdomen dv	x192029	425077	117368	127523.1	35210.4		35210.4
abdomen dv	x192029	426092	1015	127827.6	304.5
abdomen dv	x192029	427372	1280	128211.6	384
abdomen dv	x192029	428882	1510	128664.6	453
abdomen dv	x192029	430132	1250	129039.6	375
abdomen dv	x192029	431382	1250	129414.6	375
abdomen dv	x192029	432902	1520	129870.6	456
abdomen dv	x192029	434292	1390	130287.6	417
abdomen dv	x192029	435632	1340	130689.6	402
abdomen dv	x192029	437152	1520	131145.6	456
abdomen dv	x192029	438517	1365	131555.1	409.5
abdomen dv	x192029	562226	123709	168667.8	37112.7		37112.7
abdomen dv	x192029	563576	1350	169072.8	405
abdomen dv	x192029	564731	1155	169419.3	346.5
abdomen dv	x192029	566296	1565	169888.8	469.5
abdomen dv	x192029	567548	1252	170264.4	375.6
abdomen dv	x192029	568845	1297	170653.5	389.1
abdomen dv	x192029	570000	1155	171000	346.5
abdomen dv	x192029	571280	1280	171384	384
abdomen dv	x192029	572507	1227	171752.1	368.1
abdomen dv	x192029	573962	1455	172188.6	436.5
abdomen dv	x192029	575322	1360	172596.6	408
abdomen dv	x192029	576922	1600	173076.6	480
abdomen dv	x192029	694665	117743	208399.5	35322.9		35322.9
abdomen dv	x192029	695670	1005	208701	301.5
abdomen dv	x192029	696725	1055	209017.5	316.5
abdomen dv	x192029	697960	1235	209388	370.5
abdomen dv	x192029	699282	1322	209784.6	396.6
abdomen dv	x192029	700472	1190	210141.6	357
abdomen dv	x192029	701719	1247	210515.7	374.1
abdomen dv	x192029	702854	1135	210856.2	340.5
abdomen dv	x192029	704054	1200	211216.2	360
abdomen dv	x192029	705679	1625	211703.7	487.5
abdomen dv	x192029	815440	109761	244632	32928.3		32928.3
abdomen dv	x192029	816730	1290	245019	387
abdomen dv	x192029	818070	1340	245421	402
abdomen dv	x192029	819362	1292	245808.6	387.6
abdomen dv	x192029	820522	1160	246156.6	348
abdomen dv	x192029	821772	1250	246531.6	375
abdomen dv	x192029	822967	1195	246890.1	358.5
abdomen dv	x192029	824102	1135	247230.6	340.5
abdomen dv	x192029	825592	1490	247677.6	447
abdomen dv	x192029	826864	1272	248059.2	381.6
abdomen dv	x192029	827941	1077	248382.3	323.1
abdomen dv	x192029	947112	119171	284133.6	35751.3		35751.3
abdomen dv	x192029	948202	1090	284460.6	327
abdomen dv	x192029	949552	1350	284865.6	405
abdomen dv	x192029	1007127	57575	302138.1	17272.5		17272.5
abdomen dv	x192029	1008097	970	302429.1	291
abdomen dv	x192029	1009024	927	302707.2	278.1
abdomen dv	x192029	1010009	985	303002.7	295.5
abdomen dv	x192029	1011009	1000	303302.7	300
abdomen dv	x192029	1012294	1285	303688.2	385.5
abdomen dv	x192029	1013626	1332	304087.8	399.6
abdomen dv	x192029	1014968	1342	304490.4	402.6
abdomen dv	x192029	1016323	1355	304896.9	406.5
abdomen dv	x192029	1086557	70234	325967.1	21070.2		21070.2
abdomen dv	x192029	1087507	950	326252.1	285
abdomen dv	x192029	1088507	1000	326552.1	300
abdomen dv	x192029	1089594	1087	326878.2	326.1
abdomen dv	x192029	1090674	1080	327202.2	324
abdomen dv	x192029	1091771	1097	327531.3	329.1
abdomen dv	x192029	1092876	1105	327862.8	331.5
abdomen dv	x192029	1093941	1065	328182.3	319.5
abdomen dv	x192029	1094991	1050	328497.3	315
abdomen dv	x192029	1095941	950	328782.3	285
abdomen dv	x192029	1097061	1120	329118.3	336
abdomen dv	x192029	1098306	1245	329491.8	373.5
abdomen dv	x192029	1099416	1110	329824.8	333
abdomen dv	x192029	1100883	1467	330264.9	440.1
abdomen dv	x192029	1102193	1310	330657.9	393
abdomen dv	x192029	1103313	1120	330993.9	336
abdomen dv	x192029	1104693	1380	331407.9	414
abdomen dv	x192029	1227783	123090	368334.9	36927		36927
abdomen dv	x192029	1228908	1125	368672.4	337.5
abdomen dv	x192029	1230308	1400	369092.4	420
abdomen dv	x192029	1231708	1400	369512.4	420
abdomen dv	x192029	1232843	1135	369852.9	340.5
abdomen dv	x192029	1234168	1325	370250.4	397.5
abdomen dv	x192029	1235608	1440	370682.4	432
abdomen dv	x192029	1236803	1195	371040.9	358.5
abdomen dv	x192029	1325900	89097	397770	26729.1		26729.1
abdomen dv	x192029	1326740	840	398022	252
abdomen dv	x192029	1328048	1308	398414.4	392.4
abdomen dv	x192029	1328939	891	398681.7	267.3
abdomen dv	x192029	1330304	1365	399091.2	409.5
abdomen dv	x192029	1331236	932	399370.8	279.6
abdomen dv	x192029	1332211	975	399663.3	292.5
abdomen dv	x192029	1333346	1135	400003.8	340.5
abdomen dv	x192029	1334501	1155	400350.3	346.5
abdomen dv	x192029	1335671	1170	400701.3	351
abdomen dv	x192029	1336776	1105	401032.8	331.5
abdomen dv	x192029	1337948	1172	401384.4	351.6
abdomen dv	x192029	1339098	1150	401729.4	345
abdomen dv	x192029	1340365	1267	402109.5	380.1
abdomen dv	x192029	1341575	1210	402472.5	363
abdomen dv	x192029	1342732	1157	402819.6	347.1
abdomen dv	x192029	1344047	1315	403214.1	394.5
abdomen dv	x192029	1345437	1390	403631.1	417
abdomen dv	x192029	1465719	120282	439715.7	36084.6		36084.6
abdomen dv	x192029	1466899	1180	440069.7	354
abdomen dv	x192029	1468096	1197	440428.8	359.1
abdomen dv	x192029	1469058	962	440717.4	288.6
abdomen dv	x192029	1470228	1170	441068.4	351
abdomen dv	x192029	1471308	1080	441392.4	324
abdomen dv	x192029	1472318	1010	441695.4	303
abdomen dv	x192029	1473338	1020	442001.4	306
abdomen dv	x192029	1474488	1150	442346.4	345
abdomen dv	x192029	1475578	1090	442673.4	327
abdomen dv	x192029	1476778	1200	443033.4	360
abdomen dv	x192029	1478158	1380	443447.4	414
abdomen dv	x192029	1515706	37548	454711.8	11264.4		11264.4
abdomen dv	x154409	142223	142223	42666.9	42666.9		42666.9
abdomen dv	x154409	143008	785	42902.4	235.5
abdomen dv	x154409	143908	900	43172.4	270
abdomen dv	x154409	144818	910	43445.4	273
abdomen dv	x154409	145728	910	43718.4	273
abdomen dv	x154409	146758	1030	44027.4	309
abdomen dv	x154409	147703	945	44310.9	283.5
abdomen dv	x154409	148588	885	44576.4	265.5
abdomen dv	x154409	149463	875	44838.9	262.5
abdomen dv	x154409	150413	950	45123.9	285
abdomen dv	x154409	151248	835	45374.4	250.5
abdomen dv	x154409	152128	880	45638.4	264
abdomen dv	x154409	153048	920	45914.4	276
abdomen dv	x154409	154593	1545	46377.9	463.5
abdomen dv	x154409	155198	605	46559.4	181.5
abdomen dv	x154409	155948	750	46784.4	225
abdomen dv	x154409	156628	680	46988.4	204
abdomen dv	x154409	157458	830	47237.4	249
abdomen dv	x154409	158358	900	47507.4	270
abdomen dv	x154409	291285	132927	87385.5	39878.1		39878.1
abdomen dv	x154409	292020	735	87606	220.5
abdomen dv	x154409	292985	965	87895.5	289.5
abdomen dv	x154409	293855	870	88156.5	261
abdomen dv	x154409	294925	1070	88477.5	321
abdomen dv	x154409	295822	897	88746.6	269.1
abdomen dv	x154409	296926	1104	89077.8	331.2
abdomen dv	x154409	298024	1098	89407.2	329.4
abdomen dv	x154409	299154	1130	89746.2	339
abdomen dv	x154409	300269	1115	90080.7	334.5
abdomen dv	x154409	301344	1075	90403.2	322.5
abdomen dv	x154409	302449	1105	90734.7	331.5
abdomen dv	x154409	303589	1140	91076.7	342
abdomen dv	x154409	304541	952	91362.3	285.6
abdomen dv	x154409	305581	1040	91674.3	312
abdomen dv	x154409	306565	984	91969.5	295.2
abdomen dv	x154409	307444	879	92233.2	263.7
abdomen dv	x154409	308489	1045	92546.7	313.5
abdomen dv	x154409	309561	1072	92868.3	321.6
abdomen dv	x154409	310571	1010	93171.3	303
abdomen dv	x154409	312438	1867	93731.4	560.1
abdomen dv	x154409	313238	800	93971.4	240
abdomen dv	x154409	314390	1152	94317	345.6
abdomen dv	x154409	315180	790	94554	237
abdomen dv	x154409	316040	860	94812	258
abdomen dv	x154409	316920	880	95076	264
abdomen dv	x154409	317915	995	95374.5	298.5
abdomen dv	x154409	381845	63930	114553.5	19179		19179
abdomen dv	gw134427	160027	160027	48008.1	48008.1		48008.1
abdomen dv	gw134427	160642	615	48192.6	184.5
abdomen dv	gw134427	161422	780	48426.6	234
abdomen dv	gw134427	162219	797	48665.7	239.1
abdomen dv	gw134427	162934	715	48880.2	214.5
abdomen dv	gw134427	163896	962	49168.8	288.6
abdomen dv	gw134427	164606	710	49381.8	213
abdomen dv	gw134427	165451	845	49635.3	253.5
abdomen dv	gw134427	333886	168435	100165.8	50530.5		50530.5
abdomen dv	gw134427	335013	1127	100503.9	338.1
abdomen dv	gw134427	362524	27511	108757.2	8253.3		8253.3
abdomen dv	gw134427	363174	650	108952.2	195
abdomen dv	gw134427	363879	705	109163.7	211.5
abdomen dv	gw134427	483287	119408	144986.1	35822.4		35822.4
abdomen dv	gw134427	484142	855	145242.6	256.5
abdomen dv	gw134427	484887	745	145466.1	223.5
abdomen dv	gw134427	485802	915	145740.6	274.5
abdomen dv	gw134427	488242	2440	146472.6	732
abdomen dv	gw134427	694020	205778	208206	61733.4		61733.4
abdomen dv	x232713_top	53562	53562	16068.6	16068.6		16068.6
abdomen dv	x232713_top	54192	630	16257.6	189
abdomen dv	x232713_top	54862	670	16458.6	201
abdomen dv	x232713_top	55537	675	16661.1	202.5
abdomen dv	x232713_top	56192	655	16857.6	196.5
abdomen dv	x232713_top	56832	640	17049.6	192
abdomen dv	x232713_top	57567	735	17270.1	220.5
abdomen dv	x232713_top	58257	690	17477.1	207
abdomen dv	x232713_top	59129	872	17738.7	261.6
abdomen dv	x232713_top	59779	650	17933.7	195
abdomen dv	x232713_top	60494	715	18148.2	214.5
abdomen dv	x232713_top	75019	14525	22505.7	4357.5		4357.5
abdomen dv	x232713_top	154579	79560	46373.7	23868		23868
abdomen dv	x232713_top	155279	700	46583.7	210
abdomen dv	x232713_top	182149	26870	54644.7	8061		8061
abdomen dv	x232713_top	182849	700	54854.7	210
abdomen dv	x232713_top	183519	670	55055.7	201
abdomen dv	x232713_top	184309	790	55292.7	237
abdomen dv	x232713_top	185114	805	55534.2	241.5
abdomen dv	x232713_top	185794	680	55738.2	204
abdomen dv	x232713_top	186494	700	55948.2	210
abdomen dv	x232713_top	187249	755	56174.7	226.5
abdomen dv	x232713_top	188044	795	56413.2	238.5
abdomen dv	x232713_top	190152	2108	57045.6	632.4
abdomen dv	x232713_top	272938	82786	81881.4	24835.8		24835.8
abdomen dv	x232713_top	273618	680	82085.4	204
abdomen dv	x232713_top	274558	940	82367.4	282
abdomen dv	x232713_top	275253	695	82575.9	208.5
abdomen dv	x232713_top	276083	830	82824.9	249
abdomen dv	x232713_top	276743	660	83022.9	198
abdomen dv	x232713_top	277448	705	83234.4	211.5
abdomen dv	x232713_top	278468	1020	83540.4	306
abdomen dv	x232713_top	279463	995	83838.9	298.5
abdomen dv	x232713_top	280471	1008	84141.3	302.4
abdomen dv	x232713_top	347079	66608	104123.7	19982.4		19982.4
abdomen dv	x232713_top	347754	675	104326.2	202.5
abdomen dv	x232713_top	348314	560	104494.2	168
abdomen dv	x232713_top	348979	665	104693.7	199.5
abdomen dv	x232713_top	349694	715	104908.2	214.5
abdomen dv	x232713_top	350229	535	105068.7	160.5
abdomen dv	x232713_top	350914	685	105274.2	205.5
abdomen dv	x232713_top	351769	855	105530.7	256.5
abdomen dv	x232713_top	352544	775	105763.2	232.5
abdomen dv	x232713_top	353354	810	106006.2	243
abdomen dv	x232713_top	354184	830	106255.2	249
abdomen dv	x232713_top	355061	877	106518.3	263.1
abdomen dv	x232713_top	355916	855	106774.8	256.5
abdomen dv	x232713_top	414287	58371	124286.1	17511.3		17511.3
abdomen dv	x232713_top	414702	415	124410.6	124.5
abdomen dv	x232713_top	415502	800	124650.6	240
abdomen dv	x232713_top	416629	1127	124988.7	338.1
abdomen dv	x232713_top	417609	980	125282.7	294
abdomen dv	x232713_top	418289	680	125486.7	204
abdomen dv	x232713_top	419359	1070	125807.7	321
abdomen dv	x232713_top	420084	725	126025.2	217.5
abdomen dv	x232713_top	420824	740	126247.2	222
abdomen dv	x232713_top	421554	730	126466.2	219
abdomen dv	x232713_top	422479	925	126743.7	277.5
abdomen dv	x232713_top	424292	1813	127287.6	543.9
abdomen dv	x232713_top	425247	955	127574.1	286.5
abdomen dv	x232713_top	487951	62704	146385.3	18811.2		18811.2
abdomen dv	x232713_top	490326	2375	147097.8	712.5
abdomen dv	x232713_top	491506	1180	147451.8	354
abdomen dv	x232713_top	493453	1947	148035.9	584.1
abdomen dv	x232713_top	495588	2135	148676.4	640.5
abdomen dv	x232713_top	505592	10004	151677.6	3001.2		3001.2
abdomen dv	x232713_top	506527	935	151958.1	280.5
abdomen dv	x232713_top	507327	800	152198.1	240
abdomen dv	x232713_top	508207	880	152462.1	264
abdomen dv	x232713_top	508922	715	152676.6	214.5
abdomen dv	x232713_top	509752	830	152925.6	249
abdomen dv	x232713_top	510622	870	153186.6	261
abdomen dv	x232713_top	511347	725	153404.1	217.5
abdomen dv	x232713_top	512127	780	153638.1	234
abdomen dv	x232713_top	513072	945	153921.6	283.5
abdomen dv	x232713_top	515229	2157	154568.7	647.1
abdomen dv	x232713_top	516544	1315	154963.2	394.5
abdomen dv	x232713_top	518091	1547	155427.3	464.1
abdomen dv	x232713_top	564652	46561	169395.6	13968.3		13968.3
abdomen dv	x232713_top	566372	1720	169911.6	516
abdomen dv	x232713_top	571398	5026	171419.4	1507.8		1507.8
abdomen dv	x232713_top	577330	5932	173199	1779.6		1779.6
abdomen dv	x232713_top	577945	615	173383.5	184.5
abdomen dv	x232713_top	578845	900	173653.5	270
abdomen dv	x232713_top	579516	671	173854.8	201.3
abdomen dv	x232713_top	580276	760	174082.8	228
abdomen dv	x232713_top	581071	795	174321.3	238.5
abdomen dv	x232713_top	581826	755	174547.8	226.5
abdomen dv	x232713_top	583141	1315	174942.3	394.5
abdomen dv	x232713_top	583881	740	175164.3	222
abdomen dv	x232713_top	584561	680	175368.3	204
abdomen dv	x232713_top	620355	35794	186106.5	10738.2		10738.2
abdomen dv	x232713_top	620940	585	186282	175.5
abdomen dv	x232713_top	621590	650	186477	195
abdomen dv	x232713_top	622305	715	186691.5	214.5
abdomen dv	x232713_top	622990	685	186897	205.5
abdomen dv	x232713_top	623640	650	187092	195
abdomen dv	x232713_top	624265	625	187279.5	187.5
abdomen dv	x232713_top	625005	740	187501.5	222
abdomen dv	x232713_top	625730	725	187719	217.5
abdomen dv	x232713_top	626615	885	187984.5	265.5
abdomen dv	x232713_top	627310	695	188193	208.5
abdomen dv	x232713_top	628075	765	188422.5	229.5
abdomen dv	x232713_top	628800	725	188640	217.5
abdomen dv	x232713_top	629860	1060	188958	318
abdomen dv	x232713_top	630555	695	189166.5	208.5
abdomen dv	x232713_top	631685	1130	189505.5	339
abdomen dv	x232713_top	784564	152879	235369.2	45863.7		45863.7
abdomen dv	x232713_top	785214	650	235564.2	195
abdomen dv	x232713_top	785859	645	235757.7	193.5
abdomen dv	x232713_top	786524	665	235957.2	199.5
abdomen dv	x232713_top	787149	625	236144.7	187.5
abdomen dv	x232713_top	787884	735	236365.2	220.5
abdomen dv	x232713_top	788554	670	236566.2	201
abdomen dv	x232713_top	789269	715	236780.7	214.5
abdomen dv	x232713_top	789909	640	236972.7	192
abdomen dv	x232713_top	790584	675	237175.2	202.5
abdomen dv	x232713_top	791214	630	237364.2	189
abdomen dv	x232713_top	791879	665	237563.7	199.5
abdomen dv	x232713_top	792646	767	237793.8	230.1
abdomen dv	x232713_top	978962	186316	293688.6	55894.8		55894.8
abdomen dv	x232713_top	979602	640	293880.6	192
abdomen dv	x232713_top	980267	665	294080.1	199.5
abdomen dv	x232713_top	980897	630	294269.1	189
abdomen dv	x232713_top	981532	635	294459.6	190.5
abdomen dv	x232713_top	982117	585	294635.1	175.5
abdomen dv	x232713_top	982744	627	294823.2	188.1
abdomen dv	x232713_top	983414	670	295024.2	201
abdomen dv	x232713_top	984069	655	295220.7	196.5
abdomen dv	x232713_top	984819	750	295445.7	225
abdomen dv	x232713_top	985644	825	295693.2	247.5
abdomen dv	x232713_top	1105641	119997	331692.3	35999.1		35999.1
abdomen dv	x232713_top	1106348	707	331904.4	212.1
abdomen dv	x232713_top	1107053	705	332115.9	211.5
abdomen dv	x232713_top	1107733	680	332319.9	204
abdomen dv	x232713_top	1166009	58276	349802.7	17482.8		17482.8
abdomen dv	x232713_top	1166574	565	349972.2	169.5
abdomen dv	x232713_top	1167459	885	350237.7	265.5
abdomen dv	x232713_top	1168144	685	350443.2	205.5
abdomen dv	x232713_top	1168819	675	350645.7	202.5
abdomen dv	x232713_top	1169481	662	350844.3	198.6
abdomen dv	x232713_top	1170176	695	351052.8	208.5
abdomen dv	x232713_top	1170921	745	351276.3	223.5
abdomen dv	x232713_top	1171670	749	351501	224.7
abdomen dv	x232713_top	1172390	720	351717	216
abdomen dv	x232713_top	1173290	900	351987	270
abdomen dv	x232713_top	1174085	795	352225.5	238.5
abdomen dv	x232713_top	1174770	685	352431	205.5
abdomen dv	x232713_top	1301598	126828	390479.4	38048.4		38048.4
abdomen dv	x232713_top	1302453	855	390735.9	256.5
abdomen dv	x232713_top	1303138	685	390941.4	205.5
abdomen dv	x232713_top	1303983	845	391194.9	253.5
abdomen dv	x232713_top	1304678	695	391403.4	208.5
abdomen dv	x232713_top	1305463	785	391638.9	235.5
abdomen dv	x232713_top	1306273	810	391881.9	243
abdomen dv	x232713_top	1386780	80507	416034	24152.1		24152.1
abdomen dv	x232713_top	1387925	1145	416377.5	343.5
abdomen dv	x232713_top	1390370	2445	417111	733.5
abdomen dv	x232713_top	1423041	32671	426912.3	9801.3		9801.3
abdomen dv	x232713_top	1423641	600	427092.3	180
abdomen dv	x232713_top	1425741	2100	427722.3	630
abdomen dv	x232713_top	1427216	1475	428164.8	442.5
abdomen dv	x232713_top	1428536	1320	428560.8	396
abdomen dv	x232713_top	1696240	267704	508872	80311.2		80311.2
cleaner	x232713_3a	1364	1364	409.2	409.2
cleaner	x232713_3a	3914	2550	1174.2	765
cleaner	x232713_3a	6117	2203	1835.1	660.9
cleaner	x232713_3a	7887	1770	2366.1	531
cleaner	x232713_3a	9782	1895	2934.6	568.5
cleaner	x232713_3a	11842	2060	3552.6	618
cleaner	x232713_3a	13107	1265	3932.1	379.5
cleaner	x232713_3a	14242	1135	4272.6	340.5
cleaner	x232713_3a	15431	1189	4629.3	356.7
cleaner	x232713_3a	16291	860	4887.3	258
cleaner	x232713_3a	17376	1085	5212.8	325.5
cleaner	x232713_3a	18611	1235	5583.3	370.5
cleaner	x232713_3a	19846	1235	5953.8	370.5
cleaner	x232713_3a	21226	1380	6367.8	414
cleaner	x232713_3a	22231	1005	6669.3	301.5
cleaner	x232713_3a	24341	2110	7302.3	633
cleaner	x232713_3a	25746	1405	7723.8	421.5
cleaner	x232713_3a	28211	2465	8463.3	739.5
cleaner	x232713_3a	31891	3680	9567.3	1104		1104
cleaner	x232713_3a	33111	1220	9933.3	366
cleaner	x232713_3a	35186	2075	10555.8	622.5
cleaner	x232713_3a	37891	2705	11367.3	811.5
cleaner	x232713_3a	48241	10350	14472.3	3105		3105
cleaner	x232713_3a	49996	1755	14998.8	526.5
cleaner	x232713_3a	51951	1955	15585.3	586.5
cleaner	x232713_3a	55221	3270	16566.3	981
cleaner	x232713_3a	57705	2484	17311.5	745.2
cleaner	x232713_3a	59710	2005	17913	601.5
cleaner	x232713_3a	62405	2695	18721.5	808.5
cleaner	x232713_3a	64485	2080	19345.5	624
cleaner	x232713_3a	70575	6090	21172.5	1827		1827
cleaner	x232713_3a	71285	710	21385.5	213
cleaner	x232713_3a	73165	1880	21949.5	564
cleaner	x232713_3a	74400	1235	22320	370.5
cleaner	x232713_3a	75640	1240	22692	372
cleaner	x232713_3a	79315	3675	23794.5	1102.5		1102.5
cleaner	x232713_3a	82550	3235	24765	970.5
cleaner	x232713_3a	83295	745	24988.5	223.5
cleaner	x232713_3a	108756	25461	32626.8	7638.3		7638.3
cleaner	x232713_3a	113074	4318	33922.2	1295.4		1295.4
cleaner	x232713_3a	114249	1175	34274.7	352.5
cleaner	x232713_3a	114874	625	34462.2	187.5
cleaner	x232713_3a	116984	2110	35095.2	633
cleaner	x232713_3a	128161	11177	38448.3	3353.1		3353.1
cleaner	x232713_3a	130906	2745	39271.8	823.5
cleaner	x232713_3a	133281	2375	39984.3	712.5
cleaner	x232713_3a	135246	1965	40573.8	589.5
cleaner	x232713_3a	137516	2270	41254.8	681
cleaner	x232713_3a	142821	5305	42846.3	1591.5		1591.5
cleaner	x232713_3a	146241	3420	43872.3	1026		1026
cleaner	x232713_3a	147091	850	44127.3	255
cleaner	x232713_3a	147886	795	44365.8	238.5
cleaner	x232713_3a	148876	990	44662.8	297
cleaner	x232713_3a	151191	2315	45357.3	694.5
cleaner	x232713_3a	152961	1770	45888.3	531
cleaner	x232713_3a	154186	1225	46255.8	367.5
cleaner	x232713_3a	161767	7581	48530.1	2274.3		2274.3
cleaner	x232713_3a	168065	6298	50419.5	1889.4		1889.4
cleaner	x232713_3a	169599	1534	50879.7	460.2
cleaner	x232713_3a	174026	4427	52207.8	1328.1		1328.1
cleaner	x232713_3a	174566	540	52369.8	162
cleaner	x232713_3a	175876	1310	52762.8	393
cleaner	x232713_3a	178078	2202	53423.4	660.6
cleaner	x232713_3a	187388	9310	56216.4	2793		2793
cleaner	x232713_3a	190175	2787	57052.5	836.1
cleaner	x232713_3a	192350	2175	57705	652.5
cleaner	x232713_3a	194175	1825	58252.5	547.5
cleaner	x232713_3a	199775	5600	59932.5	1680		1680
cleaner	x232713_3a	204172	4397	61251.6	1319.1		1319.1
cleaner	x232713_3a	204782	610	61434.6	183
cleaner	x232713_3a	207882	3100	62364.6	930
cleaner	x232713_3a	209407	1525	62822.1	457.5
cleaner	x232713_3a	243959	34552	73187.7	10365.6		10365.6
cleaner	x232713_3a	244619	660	73385.7	198
cleaner	x232713_3a	248849	4230	74654.7	1269		1269
cleaner	x232713_3a	256286	7437	76885.8	2231.1		2231.1
cleaner	x232713_3a	256946	660	77083.8	198
cleaner	x232713_3a	271296	14350	81388.8	4305		4305
cleaner	x232713_3a	273811	2515	82143.3	754.5
cleaner	x232713_3a	281116	7305	84334.8	2191.5		2191.5
abdomen dv	x232720_2b	62055	62055	18616.5	18616.5		18616.5
abdomen dv	x232720_2b	62940	885	18882	265.5
abdomen dv	x232720_2b	168281	105341	50484.3	31602.3		31602.3
abdomen dv	x232720_2b	168781	500	50634.3	150
abdomen dv	x232720_2b	169306	525	50791.8	157.5
abdomen dv	x232720_2b	169831	525	50949.3	157.5
abdomen dv	x232720_2b	170331	500	51099.3	150
abdomen dv	x232720_2b	170836	505	51250.8	151.5
abdomen dv	x232720_2b	171386	550	51415.8	165
abdomen dv	x232720_2b	171896	510	51568.8	153
abdomen dv	x232720_2b	172408	512	51722.4	153.6
abdomen dv	x232720_2b	172973	565	51891.9	169.5
abdomen dv	x232720_2b	173523	550	52056.9	165
abdomen dv	x232720_2b	174133	610	52239.9	183
abdomen dv	x232720_2b	174718	585	52415.4	175.5
abdomen dv	x232720_2b	175285	567	52585.5	170.1
abdomen dv	x232720_2b	175785	500	52735.5	150
abdomen dv	x232720_2b	176300	515	52890	154.5
abdomen dv	x232720_2b	176870	570	53061	171
abdomen dv	x232720_2b	340050	163180	102015	48954		48954
abdomen dv	x232720_2b	340565	515	102169.5	154.5
abdomen dv	x232720_2b	341155	590	102346.5	177
abdomen dv	x232720_2b	341710	555	102513	166.5
abdomen dv	x232720_2b	342422	712	102726.6	213.6
abdomen dv	x232720_2b	343092	670	102927.6	201
abdomen dv	x232720_2b	343747	655	103124.1	196.5
abdomen dv	x232720_2b	344352	605	103305.6	181.5
abdomen dv	x232720_2b	473318	128966	141995.4	38689.8		38689.8
abdomen dv	x232720_2b	473823	505	142146.9	151.5
abdomen dv	x232720_2b	474318	495	142295.4	148.5
abdomen dv	x232720_2b	474783	465	142434.9	139.5
abdomen dv	x232720_2b	475333	550	142599.9	165
abdomen dv	x232720_2b	475845	512	142753.5	153.6
abdomen dv	x232720_2b	476385	540	142915.5	162
abdomen dv	x232720_2b	476907	522	143072.1	156.6
abdomen dv	x232720_2b	477447	540	143234.1	162
abdomen dv	x232720_2b	477987	540	143396.1	162
abdomen dv	x232720_2b	478462	475	143538.6	142.5
abdomen dv	x232720_2b	479004	542	143701.2	162.6
abdomen dv	x232720_2b	479594	590	143878.2	177
abdomen dv	x232720_2b	480194	600	144058.2	180
abdomen dv	x232720_2b	480814	620	144244.2	186
abdomen dv	x232720_2b	481459	645	144437.7	193.5
abdomen dv	x232720_2b	482099	640	144629.7	192
abdomen dv	x232720_2b	647106	165007	194131.8	49502.1		49502.1
abdomen dv	x232720_2b	647601	495	194280.3	148.5
abdomen dv	x232720_2b	648101	500	194430.3	150
abdomen dv	x232720_2b	648676	575	194602.8	172.5
abdomen dv	x232720_2b	649251	575	194775.3	172.5
abdomen dv	x232720_2b	649801	550	194940.3	165
abdomen dv	x232720_2b	650347	546	195104.1	163.8
abdomen dv	x232720_2b	650868	521	195260.4	156.3
abdomen dv	x232720_2b	651468	600	195440.4	180
abdomen dv	x232720_2b	652023	555	195606.9	166.5
abdomen dv	x232720_2b	652585	562	195775.5	168.6
abdomen dv	x232720_2b	653235	650	195970.5	195
abdomen dv	x232720_2b	653910	675	196173	202.5
abdomen dv	x232720_2b	654620	710	196386	213
abdomen dv	x232720_2b	655352	732	196605.6	219.6
abdomen dv	x232720_2b	766228	110876	229868.4	33262.8		33262.8
abdomen dv	x232720_2b	779234	13006	233770.2	3901.8		3901.8
abdomen dv	x232720_2b	779839	605	233951.7	181.5
abdomen dv	x232720_2b	780511	672	234153.3	201.6
abdomen dv	x232720_2b	781136	625	234340.8	187.5
abdomen dv	x232720_2b	860483	79347	258144.9	23804.1		23804.1
abdomen dv	x232720_2b	861058	575	258317.4	172.5
abdomen dv	x232720_2b	861645	587	258493.5	176.1
abdomen dv	x232720_2b	862200	555	258660	166.5
abdomen dv	x232720_2b	862815	615	258844.5	184.5
abdomen dv	x232720_2b	863410	595	259023	178.5
abdomen dv	x232720_2b	863995	585	259198.5	175.5
abdomen dv	x232720_2b	864675	680	259402.5	204
abdomen dv	x232720_2b	865280	605	259584	181.5
abdomen dv	x232720_2b	865925	645	259777.5	193.5
abdomen dv	x232720_2b	866585	660	259975.5	198
abdomen dv	x232720_2b	867192	607	260157.6	182.1
abdomen dv	x232720_2b	867857	665	260357.1	199.5
abdomen dv	x232720_2b	868592	735	260577.6	220.5
abdomen dv	x232720_2b	869492	900	260847.6	270
abdomen dv	x232720_2b	1027398	157906	308219.4	47371.8		47371.8
abdomen dv	x232720_2b	1027858	460	308357.4	138
abdomen dv	x232720_2b	1028358	500	308507.4	150
abdomen dv	x232720_2b	1028928	570	308678.4	171
abdomen dv	x232720_2b	1029478	550	308843.4	165
abdomen dv	x232720_2b	1030078	600	309023.4	180
abdomen dv	x232720_2b	1030783	705	309234.9	211.5
abdomen dv	x232720_2b	1031365	582	309409.5	174.6
abdomen dv	x232720_2b	1032020	655	309606	196.5
abdomen dv	x232720_2b	1032655	635	309796.5	190.5
abdomen dv	x232720_2b	1033255	600	309976.5	180
abdomen dv	x232720_2b	1033887	632	310166.1	189.6
abdomen dv	x232720_2b	1034467	580	310340.1	174
abdomen dv	x232720_2b	1035102	635	310530.6	190.5
abdomen dv	x232720_2b	1035787	685	310736.1	205.5
abdomen dv	x232720_2b	1036447	660	310934.1	198
abdomen dv	x232720_2b	1196883	160436	359064.9	48130.8		48130.8
abdomen dv	x232720_2b	1197378	495	359213.4	148.5
abdomen dv	x232720_2b	1197930	552	359379	165.6
abdomen dv	x232720_2b	1198590	660	359577	198
abdomen dv	x232720_2b	1199150	560	359745	168
abdomen dv	x232720_2b	1199710	560	359913	168
abdomen dv	x232720_2b	1200360	650	360108	195
abdomen dv	x232720_2b	1201087	727	360326.1	218.1
abdomen dv	x232720_2b	1201767	680	360530.1	204
abdomen dv	x232720_2b	1202362	595	360708.6	178.5
abdomen dv	x232720_2b	1203017	655	360905.1	196.5
abdomen dv	x232720_2b	1346514	143497	403954.2	43049.1		43049.1
abdomen dv	x232720_2b	1347019	505	404105.7	151.5
abdomen dv	x232720_2b	1347524	505	404257.2	151.5
abdomen dv	x232720_2b	1348179	655	404453.7	196.5
abdomen dv	x232720_2b	1348871	692	404661.3	207.6
abdomen dv	x232720_2b	1349501	630	404850.3	189
abdomen dv	x232720_2b	1350076	575	405022.8	172.5
abdomen dv	x232720_2b	1350736	660	405220.8	198
abdomen dv	x232720_2b	1351463	727	405438.9	218.1
abdomen dv	x232720_2b	1352098	635	405629.4	190.5
abdomen dv	x232720_2b	1492605	140507	447781.5	42152.1		42152.1
abdomen dv	x232720_2b	1493207	602	447962.1	180.6
abdomen dv	x232720_2b	1493837	630	448151.1	189
abdomen dv	x232720_2b	1494432	595	448329.6	178.5
abdomen dv	x232720_2b	1495077	645	448523.1	193.5
abdomen dv	x232720_2b	1495767	690	448730.1	207
abdomen dv	x232720_2b	1496559	792	448967.7	237.6
abdomen dv	x232720_2b	1497254	695	449176.2	208.5
abdomen dv	x232720_2b	1497899	645	449369.7	193.5
abdomen dv	x232720_2b	1498619	720	449585.7	216
abdomen dv	x232720_2b	1499316	697	449794.8	209.1
abdomen dv	x232720_2b	1612233	112917	483669.9	33875.1		33875.1
abdomen dv	x232713_btm	28521	28521	8556.3	8556.3		8556.3
abdomen dv	x232713_btm	29421	900	8826.3	270
abdomen dv	x232713_btm	30166	745	9049.8	223.5
abdomen dv	x232713_btm	30941	775	9282.3	232.5
abdomen dv	x232713_btm	31661	720	9498.3	216
abdomen dv	x232713_btm	32513	852	9753.9	255.6
abdomen dv	x232713_btm	33423	910	10026.9	273
abdomen dv	x232713_btm	34293	870	10287.9	261
abdomen dv	x232713_btm	35278	985	10583.4	295.5
abdomen dv	x232713_btm	36381	1103	10914.3	330.9
abdomen dv	x232713_btm	37410	1029	11223	308.7
abdomen dv	x232713_btm	38380	970	11514	291
abdomen dv	x232713_btm	39520	1140	11856	342
abdomen dv	x232713_btm	40547	1027	12164.1	308.1
abdomen dv	x232713_btm	159790	119243	47937	35772.9		35772.9
abdomen dv	x232713_btm	160335	545	48100.5	163.5
abdomen dv	x232713_btm	161025	690	48307.5	207
abdomen dv	x232713_btm	161895	870	48568.5	261
abdomen dv	x232713_btm	162977	1082	48893.1	324.6
abdomen dv	x232713_btm	163777	800	49133.1	240
abdomen dv	x232713_btm	164692	915	49407.6	274.5
abdomen dv	x232713_btm	165669	977	49700.7	293.1
abdomen dv	x232713_btm	166664	995	49999.2	298.5
abdomen dv	x232713_btm	167509	845	50252.7	253.5
abdomen dv	x232713_btm	168431	922	50529.3	276.6
abdomen dv	x232713_btm	169206	775	50761.8	232.5
abdomen dv	x232713_btm	271168	101962	81350.4	30588.6		30588.6
abdomen dv	x232713_btm	271918	750	81575.4	225
abdomen dv	x232713_btm	272733	815	81819.9	244.5
abdomen dv	x232713_btm	273523	790	82056.9	237
abdomen dv	x232713_btm	274475	952	82342.5	285.6
abdomen dv	x232713_btm	275245	770	82573.5	231
abdomen dv	x232713_btm	276195	950	82858.5	285
abdomen dv	x232713_btm	277197	1002	83159.1	300.6
abdomen dv	x232713_btm	278127	930	83438.1	279
abdomen dv	x232713_btm	278872	745	83661.6	223.5
abdomen dv	x232713_btm	280002	1130	84000.6	339
abdomen dv	x232713_btm	281087	1085	84326.1	325.5
abdomen dv	x232713_btm	282037	950	84611.1	285
abdomen dv	x232713_btm	282949	912	84884.7	273.6
abdomen dv	x232713_btm	283889	940	85166.7	282
abdomen dv	x232713_btm	340380	56491	102114	16947.3		16947.3
abdomen dv	x232713_btm	341045	665	102313.5	199.5
abdomen dv	x232713_btm	342680	1635	102804	490.5
abdomen dv	x232713_btm	343500	820	103050	246
abdomen dv	x232713_btm	344365	865	103309.5	259.5
abdomen dv	x232713_btm	345379	1014	103613.7	304.2
abdomen dv	x232713_btm	346274	895	103882.2	268.5
abdomen dv	x232713_btm	347309	1035	104192.7	310.5
abdomen dv	x232713_btm	374299	26990	112289.7	8097		8097
abdomen dv	x232713_btm	375179	880	112553.7	264
abdomen dv	x232713_btm	376176	997	112852.8	299.1
abdomen dv	x232713_btm	376913	737	113073.9	221.1
abdomen dv	x232713_btm	377600	687	113280	206.1
abdomen dv	x232713_btm	378487	887	113546.1	266.1
abdomen dv	x232713_btm	379563	1076	113868.9	322.8
abdomen dv	x232713_btm	390561	10998	117168.3	3299.4		3299.4
feeder	x012625	7576	7576	2272.8	2272.8		2272.8
feeder	x012625	26393	18817	7917.9	5645.1		5645.1
feeder	x012625	26973	580	8091.9	174
feeder	x012625	27658	685	8297.4	205.5
feeder	x012625	28483	825	8544.9	247.5
feeder	x012625	29343	860	8802.9	258
feeder	x012625	31353	2010	9405.9	603
feeder	x012625	32048	695	9614.4	208.5
feeder	x012625	32883	835	9864.9	250.5
feeder	x012625	33870	987	10161	296.1
feeder	x012625	34720	850	10416	255
feeder	x012625	76978	42258	23093.4	12677.4		12677.4
feeder	x012625	77673	695	23301.9	208.5
feeder	x012625	87670	9997	26301	2999.1		2999.1
feeder	x012625	88780	1110	26634	333
feeder	x012625	90150	1370	27045	411
feeder	x012625	94072	3922	28221.6	1176.6		1176.6
feeder	x012625	94872	800	28461.6	240
feeder	x012625	95837	965	28751.1	289.5
feeder	x012625	96764	927	29029.2	278.1
feeder	x012625	97899	1135	29369.7	340.5
feeder	x012625	98884	985	29665.2	295.5
feeder	x012625	127411	28527	38223.3	8558.1		8558.1
feeder	x012625	130216	2805	39064.8	841.5
feeder	x012625	153995	23779	46198.5	7133.7		7133.7
feeder	x012625	157355	3360	47206.5	1008		1008
feeder	x012625	160295	2940	48088.5	882
feeder	x012625	181095	20800	54328.5	6240		6240
feeder	x012625	181810	715	54543	214.5
feeder	x012625	183685	1875	55105.5	562.5
feeder	x012625	184865	1180	55459.5	354
feeder	x012625	186245	1380	55873.5	414
feeder	x012625	187265	1020	56179.5	306
feeder	x012625	188125	860	56437.5	258
feeder	x012625	188950	825	56685	247.5
feeder	x012625	190585	1635	57175.5	490.5
feeder	x012625	191445	860	57433.5	258
feeder	x012625	192920	1475	57876	442.5
feeder	x012625	193810	890	58143	267
feeder	x012625	194707	897	58412.1	269.1
feeder	x012625	255181	60474	76554.3	18142.2		18142.2
feeder	x012625	256091	910	76827.3	273
feeder	x012625	259971	3880	77991.3	1164		1164
feeder	x012625	260816	845	78244.8	253.5
feeder	x012625	261761	945	78528.3	283.5
feeder	x012625	262411	650	78723.3	195
feeder	x012625	263176	765	78952.8	229.5
feeder	x012625	263816	640	79144.8	192
feeder	x012625	264531	715	79359.3	214.5
feeder	x012625	265313	782	79593.9	234.6
feeder	x012625	267713	2400	80313.9	720
feeder	x012625	268448	735	80534.4	220.5
feeder	x012625	269153	705	80745.9	211.5
feeder	x012625	269983	830	80994.9	249
feeder	x012625	270728	745	81218.4	223.5
feeder	x012625	339844	69116	101953.2	20734.8		20734.8
feeder	x012625	346234	6390	103870.2	1917		1917
feeder	x012625	347019	785	104105.7	235.5
feeder	x012625	348014	995	104404.2	298.5
feeder	x012625	350232	2218	105069.6	665.4
abdomen dv	x193345	7262	7262	2178.6	2178.6		2178.6
abdomen dv	x193345	94470	87208	28341	26162.4		26162.4
abdomen dv	x193345	95400	930	28620	279
abdomen dv	x193345	96460	1060	28938	318
abdomen dv	x193345	97517	1057	29255.1	317.1
abdomen dv	x193345	98652	1135	29595.6	340.5
abdomen dv	x193345	99827	1175	29948.1	352.5
abdomen dv	x193345	101092	1265	30327.6	379.5
abdomen dv	x193345	102117	1025	30635.1	307.5
abdomen dv	x193345	103202	1085	30960.6	325.5
abdomen dv	x193345	104317	1115	31295.1	334.5
abdomen dv	x193345	105327	1010	31598.1	303
abdomen dv	x193345	106242	915	31872.6	274.5
abdomen dv	x193345	108137	1895	32441.1	568.5
abdomen dv	x193345	109172	1035	32751.6	310.5
abdomen dv	x193345	204404	95232	61321.2	28569.6		28569.6
abdomen dv	x193345	205389	985	61616.7	295.5
abdomen dv	x193345	206454	1065	61936.2	319.5
abdomen dv	x193345	207724	1270	62317.2	381
abdomen dv	x193345	208884	1160	62665.2	348
abdomen dv	x193345	210069	1185	63020.7	355.5
abdomen dv	x193345	211019	950	63305.7	285
abdomen dv	x193345	212039	1020	63611.7	306
abdomen dv	x193345	213339	1300	64001.7	390
abdomen dv	x193345	214534	1195	64360.2	358.5
abdomen dv	x193345	216194	1660	64858.2	498
abdomen dv	x193345	217681	1487	65304.3	446.1
abdomen dv	x193345	302588	84907	90776.4	25472.1		25472.1
abdomen dv	x193345	303518	930	91055.4	279
abdomen dv	x193345	304613	1095	91383.9	328.5
abdomen dv	x193345	305823	1210	91746.9	363
abdomen dv	x193345	307113	1290	92133.9	387
abdomen dv	x193345	308168	1055	92450.4	316.5
abdomen dv	x193345	309238	1070	92771.4	321
abdomen dv	x193345	310243	1005	93072.9	301.5
abdomen dv	x193345	392705	82462	117811.5	24738.6		24738.6
abdomen dv	x193345	393345	640	118003.5	192
abdomen dv	x193345	394685	1340	118405.5	402
abdomen dv	x193345	395835	1150	118750.5	345
abdomen dv	x193345	397023	1188	119106.9	356.4
abdomen dv	x193345	398013	990	119403.9	297
abdomen dv	x193345	399023	1010	119706.9	303
abdomen dv	x193345	399993	970	119997.9	291
abdomen dv	x193345	401163	1170	120348.9	351
abdomen dv	x193345	402143	980	120642.9	294
abdomen dv	x193345	403633	1490	121089.9	447
abdomen dv	x193345	404818	1185	121445.4	355.5
abdomen dv	x193345	406008	1190	121802.4	357
abdomen dv	x193345	407063	1055	122118.9	316.5
abdomen dv	x193345	408053	990	122415.9	297
abdomen dv	x193345	510900	102847	153270	30854.1		30854.1
abdomen dv	x193345	512090	1190	153627	357
abdomen dv	x193345	513465	1375	154039.5	412.5
abdomen dv	x193345	514510	1045	154353	313.5
abdomen dv	x193345	515865	1355	154759.5	406.5
abdomen dv	x193345	517022	1157	155106.6	347.1
abdomen dv	x193345	518117	1095	155435.1	328.5
abdomen dv	x193345	519192	1075	155757.6	322.5
abdomen dv	x193345	520327	1135	156098.1	340.5
abdomen dv	x193345	521527	1200	156458.1	360
abdomen dv	x193345	523242	1715	156972.6	514.5
abdomen dv	x193345	647638	124396	194291.4	37318.8		37318.8
abdomen dv	x193345	648593	955	194577.9	286.5
abdomen dv	x193345	649398	805	194819.4	241.5
abdomen dv	x193345	651173	1775	195351.9	532.5
abdomen dv	x193345	652353	1180	195705.9	354
abdomen dv	x193345	653398	1045	196019.4	313.5
abdomen dv	x193345	654568	1170	196370.4	351
abdomen dv	x193345	655643	1075	196692.9	322.5
abdomen dv	x193345	656803	1160	197040.9	348
abdomen dv	x193345	657933	1130	197379.9	339
abdomen dv	x193345	659488	1555	197846.4	466.5
abdomen dv	x193345	755458	95970	226637.4	28791		28791
abdomen dv	x193345	756288	830	226886.4	249
abdomen dv	x193345	757295	1007	227188.5	302.1
abdomen dv	x193345	758250	955	227475	286.5
abdomen dv	x193345	759345	1095	227803.5	328.5
abdomen dv	x193345	1578478	819133	473543.4	245739.9		245739.9
abdomen dv	x193345	1579368	890	473810.4	267
abdomen dv	x193345	1580365	997	474109.5	299.1
abdomen dv	x193345	1581415	1050	474424.5	315
abdomen dv	x193345	1582407	992	474722.1	297.6
abdomen dv	x193345	1583412	1005	475023.6	301.5
abdomen dv	x193345	1584427	1015	475328.1	304.5
abdomen dv	x193345	1585489	1062	475646.7	318.6
abdomen dv	x193345	1586494	1005	475948.2	301.5
abdomen dv	x193345	1588079	1585	476423.7	475.5
abdomen dv	x193345	1589699	1620	476909.7	486
abdomen dv	x193345	1591009	1310	477302.7	393
abdomen dv	x193345	1592474	1465	477742.2	439.5
abdomen dv	x193345	1705820	113346	511746	34003.8		34003.8
abdomen dv	x193345	1706860	1040	512058	312
abdomen dv	x193345	1764906	58046	529471.8	17413.8		17413.8
abdomen dv	x193345	1765971	1065	529791.3	319.5
abdomen dv	x193345	1767366	1395	530209.8	418.5
abdomen dv	x193345	1768716	1350	530614.8	405
abdomen dv	x193345	1770198	1482	531059.4	444.6
abdomen dv	x193345	1771508	1310	531452.4	393
abdomen dv	x193345	1772808	1300	531842.4	390
abdomen dv	x193345	1773953	1145	532185.9	343.5
abdomen dv	x193345	1775225	1272	532567.5	381.6
abdomen dv	x193345	1776490	1265	532947	379.5
abdomen dv	x193345	1777692	1202	533307.6	360.6
abdomen dv	x193345	1778957	1265	533687.1	379.5
abdomen dv	x193345	1780307	1350	534092.1	405
abdomen dv	x193345	1781904	1597	534571.2	479.1
abdomen dv	x193345	1783586	1682	535075.8	504.6
abdomen dv	x193345	1785411	1825	535623.3	547.5
abdomen dv	x193345	1931485	146074	579445.5	43822.2		43822.2
abdomen dv	x193345	1932295	810	579688.5	243
abdomen dv	x193345	1933325	1030	579997.5	309
abdomen dv	x193345	1934195	870	580258.5	261
abdomen dv	x193345	1935242	1047	580572.6	314.1
abdomen dv	x193345	1936537	1295	580961.1	388.5
abdomen dv	x193345	1938012	1475	581403.6	442.5
abdomen dv	x193345	1939137	1125	581741.1	337.5
abdomen dv	x193345	1940692	1555	582207.6	466.5
abdomen dv	x193345	1941854	1162	582556.2	348.6
abdomen dv	x193345	1942859	1005	582857.7	301.5
abdomen dv	x193345	1944404	1545	583321.2	463.5
abdomen dv	x193345	2232828	288424	669848.4	86527.2		86527.2
abdomen dv	x193345	2233770	942	670131	282.6
abdomen dv	x193345	2234757	987	670427.1	296.1
abdomen dv	x193345	3356904	1122147	1007071.2	336644.1		336644.1
abdomen dv	x193345	3357859	955	1007357.7	286.5
abdomen dv	x193345	3358919	1060	1007675.7	318
abdomen dv	x193345	3360124	1205	1008037.2	361.5
abdomen dv	x193345	3361469	1345	1008440.7	403.5
abdomen dv	x193345	3362784	1315	1008835.2	394.5
abdomen dv	x193345	3364299	1515	1009289.7	454.5
abdomen dv	x193345	3365644	1345	1009693.2	403.5
abdomen dv	x193345	3366914	1270	1010074.2	381
abdomen dv	x193345	3368294	1380	1010488.2	414
abdomen dv	x193345	3369604	1310	1010881.2	393
abdomen dv	x193345	3370979	1375	1011293.7	412.5
abdomen dv	x193345	3480347	109368	1044104.1	32810.4		32810.4
abdomen dv	x193345	3481707	1360	1044512.1	408
abdomen dv	x193345	3483442	1735	1045032.6	520.5
abdomen dv	x193345	3484257	815	1045277.1	244.5
abdomen dv	x193345	3485692	1435	1045707.6	430.5
abdomen dv	x193345	3487157	1465	1046147.1	439.5
abdomen dv	x193345	3488559	1402	1046567.7	420.6
abdomen dv	x193345	3489811	1252	1046943.3	375.6
abdomen dv	x193345	3491893	2082	1047567.9	624.6
abdomen dv	x193345	3495105	3212	1048531.5	963.6
abdomen dv	x193345	3532001	36896	1059600.3	11068.8		11068.8
feeder	x203905	79161	79161	23748.3	23748.3		23748.3
feeder	x203905	79636	475	23890.8	142.5
feeder	x203905	109243	29607	32772.9	8882.1		8882.1
feeder	x203905	109898	655	32969.4	196.5
feeder	x203905	130095	20197	39028.5	6059.1		6059.1
feeder	x203905	130560	465	39168	139.5
feeder	x203905	132820	2260	39846	678
feeder	x203905	134035	1215	40210.5	364.5
feeder	x203905	134625	590	40387.5	177
feeder	x203905	135780	1155	40734	346.5
feeder	x203905	146850	11070	44055	3321		3321
feeder	x203905	149955	3105	44986.5	931.5
feeder	x203905	150675	720	45202.5	216
feeder	x203905	151640	965	45492	289.5
feeder	x203905	153325	1685	45997.5	505.5
feeder	x203905	157090	3765	47127	1129.5		1129.5
feeder	x203905	157805	715	47341.5	214.5
feeder	x203905	176042	18237	52812.6	5471.1		5471.1
feeder	x203905	182452	6410	54735.6	1923		1923
feeder	x203905	183662	1210	55098.6	363
feeder	x203905	187842	4180	56352.6	1254		1254
feeder	x203905	207147	19305	62144.1	5791.5		5791.5
feeder	x203905	210954	3807	63286.2	1142.1		1142.1
feeder	x203905	228777	17823	68633.1	5346.9		5346.9
feeder	x203905	229367	590	68810.1	177
feeder	x203905	230477	1110	69143.1	333
feeder	x203905	236457	5980	70937.1	1794		1794
feeder	x203905	239822	3365	71946.6	1009.5		1009.5
feeder	x203905	243724	3902	73117.2	1170.6		1170.6
feeder	x203905	245029	1305	73508.7	391.5
feeder	x203905	249994	4965	74998.2	1489.5		1489.5
feeder	x203905	250984	990	75295.2	297
feeder	x203905	254119	3135	76235.7	940.5
feeder	x203905	255374	1255	76612.2	376.5
feeder	x203905	256024	650	76807.2	195
feeder	x203905	258459	2435	77537.7	730.5
feeder	x203905	277123	18664	83136.9	5599.2		5599.2
feeder	x203905	281468	4345	84440.4	1303.5		1303.5
feeder	x203905	282653	1185	84795.9	355.5
feeder	x203905	283998	1345	85199.4	403.5
feeder	x203905	292820	8822	87846	2646.6		2646.6
feeder	x203905	293415	595	88024.5	178.5
feeder	x203905	296227	2812	88868.1	843.6
feeder	x203905	304337	8110	91301.1	2433		2433
feeder	x203905	312557	8220	93767.1	2466		2466
feeder	x203905	315987	3430	94796.1	1029		1029
feeder	x203905	342568	26581	102770.4	7974.3		7974.3
feeder	x203905	343603	1035	103080.9	310.5
feeder	x203905	344133	530	103239.9	159
feeder	x203905	345395	1262	103618.5	378.6
feeder	x203905	351805	6410	105541.5	1923		1923
feeder	x203905	352530	725	105759	217.5
feeder	x203905	371797	19267	111539.1	5780.1		5780.1
feeder	x203905	373172	1375	111951.6	412.5
feeder	x203905	375457	2285	112637.1	685.5
feeder	x203905	376157	700	112847.1	210
feeder	x203905	377262	1105	113178.6	331.5
feeder	x203905	379227	1965	113768.1	589.5
feeder	x203905	380812	1585	114243.6	475.5
feeder	x203905	386187	5375	115856.1	1612.5		1612.5
feeder	x203905	402814	16627	120844.2	4988.1		4988.1
feeder	x203905	404949	2135	121484.7	640.5
feeder	x203905	406124	1175	121837.2	352.5
feeder	x203905	410416	4292	123124.8	1287.6		1287.6
feeder	x203905	414176	3760	124252.8	1128		1128
feeder	x203905	418191	4015	125457.3	1204.5		1204.5
feeder	x203905	426766	8575	128029.8	2572.5		2572.5
feeder	x203905	448516	21750	134554.8	6525		6525
feeder	x203905	460231	11715	138069.3	3514.5		3514.5
feeder	x203905	461051	820	138315.3	246
feeder	x203905	462713	1662	138813.9	498.6
feeder	x203905	472645	9932	141793.5	2979.6		2979.6
feeder	x203905	478202	5557	143460.6	1667.1		1667.1
feeder	x203905	495444	17242	148633.2	5172.6		5172.6
feeder	x203905	496109	665	148832.7	199.5
feeder	x203905	508967	12858	152690.1	3857.4		3857.4
heater	x223659_btm	19444	3932	5833.2	1179.6		1179.6
heater	x223659_btm	23165	3721	6949.5	1116.3		1116.3
heater	x223659_btm	23970	805	7191	241.5
heater	x223659_btm	24555	585	7366.5	175.5
heater	x223659_btm	25125	570	7537.5	171
heater	x223659_btm	25792	667	7737.6	200.1
heater	x223659_btm	26662	870	7998.6	261
heater	x223659_btm	27589	927	8276.7	278.1
heater	x223659_btm	29822	2233	8946.6	669.9
heater	x223659_btm	30586	764	9175.8	229.2
heater	x223659_btm	31282	696	9384.6	208.8
heater	x223659_btm	31938	656	9581.4	196.8
heater	x223659_btm	32701	763	9810.3	228.9
heater	x223659_btm	33329	628	9998.7	188.4
heater	x223659_btm	34030	701	10209	210.3
heater	x223659_btm	34772	742	10431.6	222.6
heater	x223659_btm	37639	2867	11291.7	860.1
heater	x223659_btm	38301	662	11490.3	198.6
heater	x223659_btm	38964	663	11689.2	198.9
heater	x223659_btm	39667	703	11900.1	210.9
heater	x223659_btm	42156	2489	12646.8	746.7
heater	x223659_btm	42777	621	12833.1	186.3
heater	x223659_btm	43407	630	13022.1	189
heater	x223659_btm	44092	685	13227.6	205.5
heater	x223659_btm	46301	2209	13890.3	662.7
heater	x223659_btm	47051	750	14115.3	225
heater	x223659_btm	47753	702	14325.9	210.6
heater	x223659_btm	49073	1320	14721.9	396
heater	x223659_btm	51198	2125	15359.4	637.5
heater	x223659_btm	51763	565	15528.9	169.5
heater	x223659_btm	52313	550	15693.9	165
heater	x223659_btm	52948	635	15884.4	190.5
heater	x223659_btm	53638	690	16091.4	207
heater	x223659_btm	54308	670	16292.4	201
heater	x223659_btm	54883	575	16464.9	172.5
heater	x223659_btm	55633	750	16689.9	225
heater	x223659_btm	58790	3157	17637	947.1
heater	x223659_btm	59345	555	17803.5	166.5
heater	x223659_btm	59920	575	17976	172.5
heater	x223659_btm	60565	645	18169.5	193.5
heater	x223659_btm	61175	610	18352.5	183
heater	x223659_btm	61815	640	18544.5	192
heater	x223659_btm	62465	650	18739.5	195
heater	x223659_btm	63115	650	18934.5	195
heater	x223659_btm	65811	2696	19743.3	808.8
heater	x223659_btm	66466	655	19939.8	196.5
heater	x223659_btm	67091	625	20127.3	187.5
heater	x223659_btm	67686	595	20305.8	178.5
heater	x223659_btm	68386	700	20515.8	210
heater	x223659_btm	69011	625	20703.3	187.5
heater	x223659_btm	69588	577	20876.4	173.1
heater	x223659_btm	70163	575	21048.9	172.5
heater	x223659_btm	70983	820	21294.9	246
heater	x223659_btm	71578	595	21473.4	178.5
heater	x223659_btm	74263	2685	22278.9	805.5
heater	x223659_btm	74983	720	22494.9	216
heater	x223659_btm	75558	575	22667.4	172.5
heater	x223659_btm	76158	600	22847.4	180
heater	x223659_btm	76813	655	23043.9	196.5
heater	x223659_btm	77463	650	23238.9	195
heater	x223659_btm	78050	587	23415	176.1
heater	x223659_btm	78767	717	23630.1	215.1
heater	x223659_btm	79477	710	23843.1	213
heater	x223659_btm	80417	940	24125.1	282
heater	x223659_btm	83346	2929	25003.8	878.7
heater	x223659_btm	84041	695	25212.3	208.5
heater	x223659_btm	84736	695	25420.8	208.5
heater	x223659_btm	85406	670	25621.8	201
heater	x223659_btm	86071	665	25821.3	199.5
heater	x223659_btm	86621	550	25986.3	165
heater	x223659_btm	87216	595	26164.8	178.5
heater	x223659_btm	87841	625	26352.3	187.5
heater	x223659_btm	88616	775	26584.8	232.5
heater	x223659_btm	90908	2292	27272.4	687.6
heater	x223659_btm	91528	620	27458.4	186
heater	x223659_btm	92163	635	27648.9	190.5
heater	x223659_btm	92863	700	27858.9	210
heater	x223659_btm	93668	805	28100.4	241.5
heater	x223659_btm	94593	925	28377.9	277.5
heater	x223659_btm	95383	790	28614.9	237
heater	x223659_btm	96168	785	28850.4	235.5
heater	x223659_btm	98452	2284	29535.6	685.2
heater	x223659_btm	99262	810	29778.6	243
heater	x223659_btm	100262	1000	30078.6	300
heater	x223659_btm	100912	650	30273.6	195
heater	x223659_btm	101532	620	30459.6	186
heater	x223659_btm	102362	830	30708.6	249
heater	x223659_btm	104249	1887	31274.7	566.1
heater	x223659_btm	105014	765	31504.2	229.5
heater	x223659_btm	105689	675	31706.7	202.5
heater	x223659_btm	106589	900	31976.7	270
heater	x223659_btm	108976	2387	32692.8	716.1
heater	x223659_btm	109618	642	32885.4	192.6
heater	x223659_btm	110713	1095	33213.9	328.5
heater	x223659_btm	111343	630	33402.9	189
heater	x223659_btm	111923	580	33576.9	174
heater	x223659_btm	112568	645	33770.4	193.5
heater	x223659_btm	113238	670	33971.4	201
heater	x223659_btm	117080	3842	35124	1152.6		1152.6
heater	x223659_btm	117760	680	35328	204
heater	x223659_btm	118550	790	35565	237
heater	x223659_btm	119230	680	35769	204
heater	x223659_btm	119920	690	35976	207
heater	x223659_btm	120580	660	36174	198
heater	x223659_btm	121385	805	36415.5	241.5
heater	x223659_btm	122210	825	36663	247.5
heater	x223659_btm	127230	5020	38169	1506		1506
heater	x223659_btm	127950	720	38385	216
heater	x223659_btm	128620	670	38586	201
heater	x223659_btm	129325	705	38797.5	211.5
heater	x223659_btm	130085	760	39025.5	228
heater	x223659_btm	130755	670	39226.5	201
heater	x223659_btm	131570	815	39471	244.5
heater	x223659_btm	140332	8762	42099.6	2628.6		2628.6
heater	x223659_btm	140957	625	42287.1	187.5
heater	x223659_btm	141557	600	42467.1	180
heater	x223659_btm	142144	587	42643.2	176.1
heater	x223659_btm	142796	652	42838.8	195.6
heater	x223659_btm	143676	880	43102.8	264
heater	x223659_btm	150091	6415	45027.3	1924.5		1924.5
heater	x223659_btm	150641	550	45192.3	165
heater	x223659_btm	151416	775	45424.8	232.5
heater	x223659_btm	152256	840	45676.8	252
heater	x223659_btm	157986	5730	47395.8	1719		1719
heater	x223659_btm	158606	620	47581.8	186
heater	x223659_btm	159196	590	47758.8	177
heater	x223659_btm	159781	585	47934.3	175.5
heater	x223659_btm	160375	594	48112.5	178.2
heater	x223659_btm	161112	737	48333.6	221.1
heater	x223659_btm	168611	7499	50583.3	2249.7		2249.7
heater	x223659_btm	169618	1007	50885.4	302.1
heater	x223659_btm	170330	712	51099	213.6
heater	x223659_btm	170885	555	51265.5	166.5
heater	x223659_btm	171590	705	51477	211.5
heater	x223659_btm	172170	580	51651	174
heater	x223659_btm	172720	550	51816	165
heater	x223659_btm	173275	555	51982.5	166.5
heater	x223659_btm	173790	515	52137	154.5
heater	x223659_btm	174390	600	52317	180
heater	x223659_btm	175104	714	52531.2	214.2
heater	x223659_btm	175884	780	52765.2	234
heater	x223659_btm	186984	11100	56095.2	3330		3330
heater	x223659_btm	187584	600	56275.2	180
heater	x223659_btm	188149	565	56444.7	169.5
heater	x223659_btm	188719	570	56615.7	171
heater	x223659_btm	189384	665	56815.2	199.5
heater	x223659_btm	189974	590	56992.2	177
heater	x223659_btm	190614	640	57184.2	192
heater	x223659_btm	191229	615	57368.7	184.5
heater	x223659_btm	199319	8090	59795.7	2427		2427
heater	x223659_btm	199869	550	59960.7	165
heater	x223659_btm	200534	665	60160.2	199.5
heater	x223659_btm	201174	640	60352.2	192
heater	x223659_btm	201785	611	60535.5	183.3
heater	x223659_btm	202396	611	60718.8	183.3
heater	x223659_btm	202978	582	60893.4	174.6
heater	x223659_btm	203718	740	61115.4	222
heater	x223659_btm	204458	740	61337.4	222
heater	x223659_btm	209238	4780	62771.4	1434		1434
heater	x223659_btm	209798	560	62939.4	168
heater	x223659_btm	210463	665	63138.9	199.5
heater	x223659_btm	211093	630	63327.9	189
heater	x223659_btm	211778	685	63533.4	205.5
heater	x223659_btm	212408	630	63722.4	189
heater	x223659_btm	213098	690	63929.4	207
heater	x223659_btm	218684	5586	65605.2	1675.8		1675.8
heater	x223659_btm	219289	605	65786.7	181.5
heater	x223659_btm	219899	610	65969.7	183
heater	x223659_btm	220549	650	66164.7	195
heater	x223659_btm	221149	600	66344.7	180
heater	x223659_btm	221768	619	66530.4	185.7
heater	x223659_btm	222496	728	66748.8	218.4
heater	x223659_btm	223206	710	66961.8	213
heater	x223659_btm	223961	755	67188.3	226.5
heater	x223659_btm	229326	5365	68797.8	1609.5		1609.5
heater	x223659_btm	229961	635	68988.3	190.5
heater	x223659_btm	230696	735	69208.8	220.5
heater	x223659_btm	231341	645	69402.3	193.5
heater	x223659_btm	232016	675	69604.8	202.5
heater	x223659_btm	232616	600	69784.8	180
heater	x223659_btm	233326	710	69997.8	213
heater	x223659_btm	239217	5891	71765.1	1767.3		1767.3
heater	x223659_btm	239777	560	71933.1	168
heater	x223659_btm	240342	565	72102.6	169.5
heater	x223659_btm	241037	695	72311.1	208.5
heater	x223659_btm	241777	740	72533.1	222
heater	x223659_btm	247177	5400	74153.1	1620		1620
heater	x223659_btm	247857	680	74357.1	204
heater	x223659_btm	248557	700	74567.1	210
heater	x223659_btm	249232	675	74769.6	202.5
heater	x223659_btm	250057	825	75017.1	247.5
heater	x223659_btm	253209	3152	75962.7	945.6
heater	x223659_btm	253999	790	76199.7	237
heater	x223659_btm	254904	905	76471.2	271.5
heater	x223659_btm	255698	794	76709.4	238.2
heater	x223659_btm	256430	732	76929	219.6
heater	x223659_btm	257180	750	77154	225
heater	x223659_btm	258100	920	77430	276
heater	x223659_btm	258880	780	77664	234
heater	x223659_btm	263937	5057	79181.1	1517.1		1517.1
heater	x223659_btm	264677	740	79403.1	222
heater	x223659_btm	265422	745	79626.6	223.5
heater	x223659_btm	266252	830	79875.6	249
heater	x223659_btm	266982	730	80094.6	219
heater	x223659_btm	267722	740	80316.6	222
heater	x223659_btm	268572	850	80571.6	255
heater	x223659_btm	272567	3995	81770.1	1198.5		1198.5
heater	x223659_btm	273197	630	81959.1	189
heater	x223659_btm	274002	805	82200.6	241.5
heater	x223659_btm	274854	852	82456.2	255.6
heater	x223659_btm	275804	950	82741.2	285
heater	x223659_btm	278944	3140	83683.2	942
heater	x223659_btm	279694	750	83908.2	225
heater	x223659_btm	280469	775	84140.7	232.5
heater	x223659_btm	281409	940	84422.7	282
heater	x223659_btm	282209	800	84662.7	240
heater	x223659_btm	282959	750	84887.7	225
heater	x223659_btm	284244	1285	85273.2	385.5
heater	x223659_btm	287066	2822	86119.8	846.6
heater	x223659_btm	287781	715	86334.3	214.5
heater	x223659_btm	288426	645	86527.8	193.5
heater	x223659_btm	292996	4570	87898.8	1371		1371
heater	x223659_btm	293801	805	88140.3	241.5
heater	x223659_btm	294591	790	88377.3	237
heater	x223659_btm	295271	680	88581.3	204
heater	x223659_btm	295966	695	88789.8	208.5
heater	x223659_btm	296676	710	89002.8	213
heater	x223659_btm	297524	848	89257.2	254.4
heater	x223659_btm	301108	3584	90332.4	1075.2		1075.2
heater	x223659_btm	302013	905	90603.9	271.5
heater	x223659_btm	305395	3382	91618.5	1014.6		1014.6
heater	x223659_btm	306015	620	91804.5	186
heater	x223659_btm	306645	630	91993.5	189
heater	x223659_btm	307200	555	92160	166.5
heater	x223659_btm	307820	620	92346	186
heater	x223659_btm	308555	735	92566.5	220.5
heater	x223659_btm	309210	655	92763	196.5
heater	x223659_btm	309837	627	92951.1	188.1
heater	x223659_btm	310914	1077	93274.2	323.1
heater	x223659_btm	313424	2510	94027.2	753
heater	x223659_btm	314134	710	94240.2	213
heater	x223659_btm	316199	2065	94859.7	619.5
heater	x223659_btm	316759	560	95027.7	168
heater	x223659_btm	317371	612	95211.3	183.6
heater	x223659_btm	317956	585	95386.8	175.5
heater	x223659_btm	318706	750	95611.8	225
heater	x223659_btm	319471	765	95841.3	229.5
heater	x223659_btm	322465	2994	96739.5	898.2
heater	x223659_btm	323200	735	96960	220.5
heater	x223659_btm	323845	645	97153.5	193.5
heater	x223659_btm	324590	745	97377	223.5
heater	x223659_btm	325225	635	97567.5	190.5
heater	x223659_btm	325940	715	97782	214.5
heater	x223659_btm	326620	680	97986	204
heater	x223659_btm	327425	805	98227.5	241.5
heater	x223659_btm	330593	3168	99177.9	950.4
heater	x223659_btm	331263	670	99378.9	201
heater	x223659_btm	333015	1752	99904.5	525.6
heater	x223659_btm	334965	1950	100489.5	585
heater	x223659_btm	335850	885	100755	265.5
heater	x223659_btm	336490	640	100947	192
heater	x223659_btm	337205	715	101161.5	214.5
heater	x223659_btm	337785	580	101335.5	174
heater	x223659_btm	338517	732	101555.1	219.6
heater	x223659_btm	343033	4516	102909.9	1354.8		1354.8
heater	x223659_btm	343975	942	103192.5	282.6
heater	x223659_btm	344630	655	103389	196.5
heater	x223659_btm	347779	3149	104333.7	944.7
heater	x223659_btm	348644	865	104593.2	259.5
heater	x223659_btm	352811	4167	105843.3	1250.1		1250.1
heater	x223659_btm	353391	580	106017.3	174
heater	x223659_btm	353961	570	106188.3	171
heater	x223659_btm	354681	720	106404.3	216
heater	x223659_btm	355336	655	106600.8	196.5
heater	x223659_btm	355996	660	106798.8	198
heater	x223659_btm	356631	635	106989.3	190.5
heater	x223659_btm	359983	3352	107994.9	1005.6		1005.6
heater	x223659_btm	360583	600	108174.9	180
heater	x223659_btm	361238	655	108371.4	196.5
heater	x223659_btm	361888	650	108566.4	195
heater	x223659_btm	362568	680	108770.4	204
heater	x223659_btm	363263	695	108978.9	208.5
heater	x223659_btm	364058	795	109217.4	238.5
heater	x223659_btm	364738	680	109421.4	204
heater	x223659_btm	368223	3485	110466.9	1045.5		1045.5
heater	x223659_btm	368748	525	110624.4	157.5
heater	x223659_btm	369393	645	110817.9	193.5
heater	x223659_btm	370028	635	111008.4	190.5
heater	x223659_btm	370713	685	111213.9	205.5
heater	x223659_btm	371323	610	111396.9	183
heater	x223659_btm	372043	720	111612.9	216
heater	x223659_btm	372853	810	111855.9	243
heater	x223659_btm	376808	3955	113042.4	1186.5		1186.5
heater	x223659_btm	377648	840	113294.4	252
heater	x223659_btm	378578	930	113573.4	279
heater	x223659_btm	379288	710	113786.4	213
heater	x223659_btm	380148	860	114044.4	258
heater	x223659_btm	380983	835	114294.9	250.5
heater	x223659_btm	381653	670	114495.9	201
heater	x223659_btm	384990	3337	115497	1001.1		1001.1
heater	x223659_btm	385615	625	115684.5	187.5
heater	x223659_btm	389810	4195	116943	1258.5		1258.5
heater	x223659_btm	390490	680	117147	204
heater	x223659_btm	391145	655	117343.5	196.5
heater	x223659_btm	391820	675	117546	202.5
heater	x223659_btm	392540	720	117762	216
heater	x223659_btm	393200	660	117960	198
heater	x223659_btm	393972	772	118191.6	231.6
heater	x223659_btm	398127	4155	119438.1	1246.5		1246.5
heater	x223659_btm	398762	635	119628.6	190.5
heater	x223659_btm	399437	675	119831.1	202.5
heater	x223659_btm	400102	665	120030.6	199.5
heater	x223659_btm	400867	765	120260.1	229.5
heater	x223659_btm	401592	725	120477.6	217.5
heater	x223659_btm	405467	3875	121640.1	1162.5		1162.5
heater	x223659_btm	406122	655	121836.6	196.5
heater	x223659_btm	406772	650	122031.6	195
heater	x223659_btm	407532	760	122259.6	228
heater	x223659_btm	408217	685	122465.1	205.5
heater	x223659_btm	408997	780	122699.1	234
heater	x223659_btm	412492	3495	123747.6	1048.5		1048.5
heater	x223659_btm	415292	2800	124587.6	840
heater	x223659_btm	415967	675	124790.1	202.5
heater	x223659_btm	416627	660	124988.1	198
heater	x223659_btm	417217	590	125165.1	177
heater	x223659_btm	417897	680	125369.1	204
heater	x223659_btm	418552	655	125565.6	196.5
heater	x223659_btm	419252	700	125775.6	210
heater	x223659_btm	420032	780	126009.6	234
heater	x223659_btm	423077	3045	126923.1	913.5
heater	x223659_btm	423717	640	127115.1	192
heater	x223659_btm	424497	780	127349.1	234
heater	x223659_btm	425242	745	127572.6	223.5
heater	x223659_btm	426067	825	127820.1	247.5
heater	x223659_btm	426872	805	128061.6	241.5
heater	x223659_btm	427747	875	128324.1	262.5
heater	x223659_btm	432797	5050	129839.1	1515		1515
heater	x223659_btm	433377	580	130013.1	174
heater	x223659_btm	433977	600	130193.1	180
heater	x223659_btm	434612	635	130383.6	190.5
heater	x223659_btm	435252	640	130575.6	192
heater	x223659_btm	435932	680	130779.6	204
heater	x223659_btm	436582	650	130974.6	195
heater	x223659_btm	437377	795	131213.1	238.5
heater	x223659_btm	441209	3832	132362.7	1149.6		1149.6
heater	x223659_btm	443553	2344	133065.9	703.2
heater	x223659_btm	444113	560	133233.9	168
heater	x223659_btm	444703	590	133410.9	177
heater	x223659_btm	449746	5043	134923.8	1512.9		1512.9
heater	x223659_btm	450276	530	135082.8	159
heater	x223659_btm	450951	675	135285.3	202.5
heater	x223659_btm	451548	597	135464.4	179.1
heater	x223659_btm	452233	685	135669.9	205.5
heater	x223659_btm	452938	705	135881.4	211.5
heater	x223659_btm	453773	835	136131.9	250.5
heater	x223659_btm	465288	11515	139586.4	3454.5		3454.5
heater	x223659_btm	465758	470	139727.4	141
heater	x223659_btm	466373	615	139911.9	184.5
heater	x223659_btm	467413	1040	140223.9	312
heater	x223659_btm	468118	705	140435.4	211.5
heater	x223659_btm	468848	730	140654.4	219
heater	x223659_btm	472683	3835	141804.9	1150.5		1150.5
heater	x223659_btm	473263	580	141978.9	174
heater	x223659_btm	473973	710	142191.9	213
heater	x223659_btm	474698	725	142409.4	217.5
heater	x223659_btm	475373	675	142611.9	202.5
heater	x223659_btm	476063	690	142818.9	207
heater	x223659_btm	476933	870	143079.9	261
heater	x223659_btm	477768	835	143330.4	250.5
heater	x223659_btm	478903	1135	143670.9	340.5
heater	x223659_btm	480093	1190	144027.9	357
heater	x223659_btm	480683	590	144204.9	177
heater	x223659_btm	481443	760	144432.9	228
heater	x223659_btm	482113	670	144633.9	201
heater	x223659_btm	482763	650	144828.9	195
heater	x223659_btm	483538	775	145061.4	232.5
heater	x223659_btm	484313	775	145293.9	232.5
heater	x223659_btm	485373	1060	145611.9	318
heater	x223659_btm	488218	2845	146465.4	853.5
heater	x223659_btm	488823	605	146646.9	181.5
heater	x223659_btm	489463	640	146838.9	192
heater	x223659_btm	490188	725	147056.4	217.5
heater	x223659_btm	490838	650	147251.4	195
heater	x223659_btm	491528	690	147458.4	207
heater	x223659_btm	492148	620	147644.4	186
heater	x223659_btm	492878	730	147863.4	219
heater	x223659_btm	493913	1035	148173.9	310.5
heater	x223659_btm	494828	915	148448.4	274.5
heater	x223659_btm	495743	915	148722.9	274.5
heater	x223659_btm	497743	2000	149322.9	600
heater	x223659_btm	498323	580	149496.9	174
heater	x223659_btm	499033	710	149709.9	213
heater	x223659_btm	499878	845	149963.4	253.5
heater	x223659_btm	500608	730	150182.4	219
heater	x223659_btm	501313	705	150393.9	211.5
heater	x223659_btm	503430	2117	151029	635.1
heater	x223659_btm	505390	1960	151617	588
heater	x223659_btm	506995	1605	152098.5	481.5
heater	x223659_btm	507710	715	152313	214.5
heater	x223659_btm	508410	700	152523	210
heater	x223659_btm	509140	730	152742	219
heater	x223659_btm	510490	1350	153147	405
heater	x223659_btm	512049	1559	153614.7	467.7
heater	x223659_btm	515624	3575	154687.2	1072.5		1072.5
heater	x223659_btm	516269	645	154880.7	193.5
heater	x223659_btm	516914	645	155074.2	193.5
heater	x223659_btm	517471	557	155241.3	167.1
heater	x223659_btm	518091	620	155427.3	186
heater	x223659_btm	518731	640	155619.3	192
heater	x223659_btm	519356	625	155806.8	187.5
heater	x223659_btm	520026	670	156007.8	201
heater	x223659_btm	526630	6604	157989	1981.2		1981.2
heater	x223659_btm	528637	2007	158591.1	602.1
heater	x223659_btm	529877	1240	158963.1	372
heater	x223659_btm	540659	10782	162197.7	3234.6		3234.6
heater	x223659_btm	543189	2530	162956.7	759
heater	x223659_btm	543984	795	163195.2	238.5
heater	x223659_btm	544634	650	163390.2	195
heater	x223659_btm	545349	715	163604.7	214.5
heater	x223659_btm	547029	1680	164108.7	504
heater	x223659_btm	552194	5165	165658.2	1549.5		1549.5
heater	x223659_btm	553079	885	165923.7	265.5
heater	x223659_btm	553814	735	166144.2	220.5
heater	x223659_btm	554394	580	166318.2	174
heater	x223659_btm	555079	685	166523.7	205.5
heater	x223659_btm	555749	670	166724.7	201
heater	x223659_btm	556534	785	166960.2	235.5
heater	x223659_btm	557344	810	167203.2	243
heater	x223659_btm	558849	1505	167654.7	451.5
heater	x223659_btm	560581	1732	168174.3	519.6
heater	x223659_btm	567495	6914	170248.5	2074.2		2074.2
heater	x223659_btm	569065	1570	170719.5	471
heater	x223659_btm	572125	3060	171637.5	918
heater	x223659_btm	580742	8617	174222.6	2585.1		2585.1
heater	x223659_btm	581292	550	174387.6	165
heater	x223659_btm	581947	655	174584.1	196.5
heater	x223659_btm	582652	705	174795.6	211.5
heater	x223659_btm	583302	650	174990.6	195
heater	x223659_btm	584107	805	175232.1	241.5
heater	x223659_btm	584817	710	175445.1	213
heater	x223659_btm	585747	930	175724.1	279
heater	x223659_btm	586697	950	176009.1	285
heater	x223659_btm	593138	6441	177941.4	1932.3		1932.3
heater	x223659_btm	593633	495	178089.9	148.5
heater	x223659_btm	594288	655	178286.4	196.5
heater	x223659_btm	594948	660	178484.4	198
heater	x223659_btm	595838	890	178751.4	267
heater	x223659_btm	597038	1200	179111.4	360
heater	x223659_btm	600683	3645	180204.9	1093.5		1093.5
heater	x223659_btm	601283	600	180384.9	180
heater	x223659_btm	601995	712	180598.5	213.6
heater	x223659_btm	602735	740	180820.5	222
heater	x223659_btm	603405	670	181021.5	201
heater	x223659_btm	604125	720	181237.5	216
heater	x223659_btm	604860	735	181458	220.5
heater	x223659_btm	605650	790	181695	237
heater	x223659_btm	606415	765	181924.5	229.5
heater	x223659_btm	607295	880	182188.5	264
heater	x223659_btm	608280	985	182484	295.5
heater	x223659_btm	609250	970	182775	291
heater	x223659_btm	616730	7480	185019	2244		2244
heater	x185053	14604	602126	4381.2	180637.8
heater	x185053	15689	1085	4706.7	325.5
heater	x185053	17089	1400	5126.7	420
heater	x185053	21326	4237	6397.8	1271.1		1271.1
heater	x185053	24471	3145	7341.3	943.5
heater	x185053	27176	2705	8152.8	811.5
heater	x185053	28406	1230	8521.8	369
heater	x185053	30486	2080	9145.8	624
heater	x185053	32803	2317	9840.9	695.1
heater	x185053	34123	1320	10236.9	396
heater	x185053	35268	1145	10580.4	343.5
heater	x185053	36203	935	10860.9	280.5
heater	x185053	37463	1260	11238.9	378
heater	x185053	40568	3105	12170.4	931.5
heater	x185053	45610	5042	13683	1512.6		1512.6
heater	x185053	46630	1020	13989	306
heater	x185053	48905	2275	14671.5	682.5
heater	x185053	49925	1020	14977.5	306
heater	x185053	51460	1535	15438	460.5
heater	x185053	52680	1220	15804	366
heater	x185053	54220	1540	16266	462
heater	x185053	55140	920	16542	276
heater	x185053	56385	1245	16915.5	373.5
heater	x185053	57345	960	17203.5	288
heater	x185053	60045	2700	18013.5	810
heater	x185053	61267	1222	18380.1	366.6
heater	x185053	63192	1925	18957.6	577.5
heater	x185053	66297	3105	19889.1	931.5
heater	x185053	67377	1080	20213.1	324
heater	x185053	68717	1340	20615.1	402
heater	x185053	70052	1335	21015.6	400.5
heater	x185053	71162	1110	21348.6	333
heater	x185053	75622	4460	22686.6	1338		1338
heater	x185053	76862	1240	23058.6	372
heater	x185053	79067	2205	23720.1	661.5
heater	x185053	80167	1100	24050.1	330
heater	x185053	81357	1190	24407.1	357
heater	x185053	82727	1370	24818.1	411
heater	x185053	84032	1305	25209.6	391.5
heater	x185053	85187	1155	25556.1	346.5
heater	x185053	95997	10810	28799.1	3243		3243
heater	x185053	97322	1325	29196.6	397.5
heater	x185053	98514	1192	29554.2	357.6
heater	x185053	99779	1265	29933.7	379.5
heater	x185053	100579	800	30173.7	240
heater	x185053	101619	1040	30485.7	312
heater	x185053	102544	925	30763.2	277.5
heater	x185053	103564	1020	31069.2	306
heater	x185053	104489	925	31346.7	277.5
heater	x185053	105314	825	31594.2	247.5
heater	x185053	114206	8892	34261.8	2667.6		2667.6
heater	x185053	121625	7419	36487.5	2225.7		2225.7
heater	x185053	122345	720	36703.5	216
heater	x185053	123510	1165	37053	349.5
heater	x185053	124560	1050	37368	315
heater	x185053	125660	1100	37698	330
heater	x185053	126892	1232	38067.6	369.6
heater	x185053	128399	1507	38519.7	452.1
heater	x185053	130096	1697	39028.8	509.1
heater	x185053	137937	7841	41381.1	2352.3		2352.3
heater	x185053	139152	1215	41745.6	364.5
heater	x185053	141477	2325	42443.1	697.5
heater	x185053	142927	1450	42878.1	435
heater	x185053	144287	1360	43286.1	408
heater	x185053	151697	7410	45509.1	2223		2223
heater	x185053	153089	1392	45926.7	417.6
heater	x185053	154016	927	46204.8	278.1
heater	x185053	154971	955	46491.3	286.5
heater	x185053	156031	1060	46809.3	318
heater	x185053	157091	1060	47127.3	318
heater	x185053	158166	1075	47449.8	322.5
heater	x185053	163706	5540	49111.8	1662		1662
heater	x185053	171466	7760	51439.8	2328		2328
heater	x185053	172391	925	51717.3	277.5
heater	x185053	173581	1190	52074.3	357
heater	x185053	174506	925	52351.8	277.5
heater	x185053	175541	1035	52662.3	310.5
heater	x185053	176598	1057	52979.4	317.1
heater	x185053	177813	1215	53343.9	364.5
heater	x185053	180328	2515	54098.4	754.5
cleaner	og110751	121170	97283	36351	29184.9		29184.9
cleaner	og110751	132584	11414	39775.2	3424.2		3424.2
cleaner	og110751	203502	70918	61050.6	21275.4		21275.4
cleaner	og110751	210758	7256	63227.4	2176.8		2176.8
cleaner	og110751	211718	960	63515.4	288
cleaner	og110751	249716	37998	74914.8	11399.4		11399.4
cleaner	yw123928	27019	10834	8105.7	3250.2		3250.2
cleaner	yw123928	38964	11945	11689.2	3583.5		3583.5
cleaner	yw123928	136548	97584	40964.4	29275.2		29275.2
cleaner	yw123928	144597	8049	43379.1	2414.7		2414.7
cleaner	yw123928	246902	102305	74070.6	30691.5		30691.5
cleaner	yw123928	247812	910	74343.6	273
cleaner	yw123928	297146	49334	89143.8	14800.2		14800.2
cleaner	x223659_top	3697	545	1109.1	163.5
cleaner	x223659_top	4412	715	1323.6	214.5
cleaner	x223659_top	4907	495	1472.1	148.5
cleaner	x223659_top	5547	640	1664.1	192
cleaner	x223659_top	6062	515	1818.6	154.5
cleaner	x223659_top	6677	615	2003.1	184.5
cleaner	x223659_top	7377	700	2213.1	210
cleaner	x223659_top	8097	720	2429.1	216
cleaner	x223659_top	8787	690	2636.1	207
cleaner	x223659_top	9605	818	2881.5	245.4
cleaner	x223659_top	10440	835	3132	250.5
cleaner	x223659_top	122356	111916	36706.8	33574.8		33574.8
cleaner	x223659_top	123141	785	36942.3	235.5
cleaner	x223659_top	124101	960	37230.3	288
cleaner	x223659_top	125031	930	37509.3	279
cleaner	x223659_top	126321	1290	37896.3	387
cleaner	x223659_top	127961	1640	38388.3	492
cleaner	x223659_top	282841	154880	84852.3	46464		46464
cleaner	x223659_top	283621	780	85086.3	234
cleaner	x223659_top	284201	580	85260.3	174
cleaner	x223659_top	284931	730	85479.3	219
cleaner	x223659_top	286081	1150	85824.3	345
cleaner	x223659_top	289453	3372	86835.9	1011.6		1011.6
cleaner	x223659_top	290433	980	87129.9	294
cleaner	x223659_top	291953	1520	87585.9	456
cleaner	x223659_top	293203	1250	87960.9	375
cleaner	x223659_top	294228	1025	88268.4	307.5
cleaner	x223659_top	295222	994	88566.6	298.2
cleaner	x223659_top	297814	2592	89344.2	777.6
cleaner	x223659_top	298929	1115	89678.7	334.5
cleaner	x223659_top	300279	1350	90083.7	405
cleaner	x223659_top	352920	52641	105876	15792.3		15792.3
cleaner	x223659_top	353620	700	106086	210
cleaner	x223659_top	354410	790	106323	237
cleaner	x223659_top	420520	66110	126156	19833		19833
cleaner	x223659_top	421365	845	126409.5	253.5
cleaner	x223659_top	422695	1330	126808.5	399
cleaner	x223659_top	423445	750	127033.5	225
cleaner	x223659_top	429189	5744	128756.7	1723.2		1723.2
cleaner	x223659_top	429899	710	128969.7	213
cleaner	x223659_top	430924	1025	129277.2	307.5
cleaner	x223659_top	432109	1185	129632.7	355.5
cleaner	x223659_top	434424	2315	130327.2	694.5
cleaner	x223659_top	448620	14196	134586	4258.8		4258.8
cleaner	x223659_top	456232	7612	136869.6	2283.6		2283.6
cleaner	x223659_top	457342	1110	137202.6	333
cleaner	x223659_top	459322	1980	137796.6	594
cleaner	x223659_top	459852	530	137955.6	159
cleaner	x223659_top	462475	2623	138742.5	786.9
cleaner	x223659_top	463465	990	139039.5	297
cleaner	x223659_top	464270	805	139281	241.5
cleaner	x223659_top	520664	56394	156199.2	16918.2		16918.2
cleaner	x223659_top	531161	10497	159348.3	3149.1		3149.1
cleaner	x223659_top	531756	595	159526.8	178.5
cleaner	x223659_top	532431	675	159729.3	202.5
cleaner	x223659_top	533166	735	159949.8	220.5
cleaner	x223659_top	533971	805	160191.3	241.5
cleaner	x223659_top	534796	825	160438.8	247.5
cleaner	x223659_top	538511	3715	161553.3	1114.5		1114.5
cleaner	x223659_top	548292	9781	164487.6	2934.3		2934.3
cleaner	x223659_top	548942	650	164682.6	195
cleaner	x223659_top	549882	940	164964.6	282
cleaner	x223659_top	550803	921	165240.9	276.3
cleaner	x223659_top	552533	1730	165759.9	519
cleaner	x223659_top	553498	965	166049.4	289.5
cleaner	x223659_top	554308	810	166292.4	243
cleaner	x223659_top	555693	1385	166707.9	415.5
cleaner	x223659_top	557085	1392	167125.5	417.6
cleaner	x223659_top	558612	1527	167583.6	458.1
cleaner	x223659_top	559692	1080	167907.6	324
cleaner	x223659_top	561432	1740	168429.6	522
cleaner	x223659_top	563517	2085	169055.1	625.5
cleaner	x223659_top	565797	2280	169739.1	684
cleaner	x223659_top	567292	1495	170187.6	448.5
cleaner	x223659_top	569102	1810	170730.6	543
cleaner	x223659_top	570582	1480	171174.6	444
cleaner	x223659_top	618931	48349	185679.3	14504.7		14504.7
cleaner	x223659_top	619431	500	185829.3	150
cleaner	x223659_top	620116	685	186034.8	205.5
cleaner	x223659_top	620746	630	186223.8	189
cleaner	x223659_top	621421	675	186426.3	202.5
cleaner	x223659_top	622066	645	186619.8	193.5
cleaner	x223659_top	622746	680	186823.8	204
cleaner	x223659_top	623551	805	187065.3	241.5
cleaner	x223659_top	624156	605	187246.8	181.5
cleaner	x223659_top	625166	1010	187549.8	303
cleaner	x223659_top	626001	835	187800.3	250.5
cleaner	x223659_top	627121	1120	188136.3	336
cleaner	x223659_top	628266	1145	188479.8	343.5
cleaner	x223659_top	630836	2570	189250.8	771
cleaner	x223659_top	633086	2250	189925.8	675
cleaner	x223659_top	738306	105220	221491.8	31566		31566
cleaner	x223659_top	739178	872	221753.4	261.6
cleaner	x223659_top	741303	2125	222390.9	637.5
cleaner	x223659_top	741858	555	222557.4	166.5
cleaner	x223659_top	742553	695	222765.9	208.5
cleaner	x223659_top	743263	710	222978.9	213
cleaner	x223659_top	743983	720	223194.9	216
cleaner	x223659_top	744873	890	223461.9	267
cleaner	x223659_top	745800	927	223740	278.1
cleaner	x223659_top	746740	940	224022	282
cleaner	x223659_top	747715	975	224314.5	292.5
cleaner	x223659_top	749105	1390	224731.5	417
cleaner	x223659_top	761186	12081	228355.8	3624.3		3624.3
cleaner	x223659_top	761826	640	228547.8	192
cleaner	x223659_top	762368	542	228710.4	162.6
cleaner	x223659_top	1030171	267803	309051.3	80340.9		80340.9
cleaner	gpg124042	26059	13918	7817.7	4175.4		4175.4
cleaner	gpg124042	27756	1697	8326.8	509.1
cleaner	gpg124042	37298	9542	11189.4	2862.6		2862.6
cleaner	gpg124042	38108	810	11432.4	243
cleaner	gpg124042	38975	867	11692.5	260.1
cleaner	gpg124042	39815	840	11944.5	252
cleaner	gpg124042	40850	1035	12255	310.5
cleaner	gpg124042	41877	1027	12563.1	308.1
cleaner	gpg124042	43172	1295	12951.6	388.5
cleaner	gpg124042	52134	8962	15640.2	2688.6		2688.6
cleaner	gpg124042	52714	580	15814.2	174
cleaner	gpg124042	53656	942	16096.8	282.6
cleaner	gpg124042	54621	965	16386.3	289.5
cleaner	gpg124042	55386	765	16615.8	229.5
cleaner	gpg124042	56268	882	16880.4	264.6
cleaner	gpg124042	57213	945	17163.9	283.5
cleaner	gpg124042	58373	1160	17511.9	348
cleaner	gpg124042	59300	927	17790	278.1
cleaner	gpg124042	71236	11936	21370.8	3580.8		3580.8
cleaner	gpg124042	72071	835	21621.3	250.5
cleaner	gpg124042	73008	937	21902.4	281.1
cleaner	gpg124042	82529	9521	24758.7	2856.3		2856.3
cleaner	gpg124042	87148	4619	26144.4	1385.7		1385.7
cleaner	gpg124042	89685	2537	26905.5	761.1
cleaner	gpg124042	96434	6749	28930.2	2024.7		2024.7
cleaner	gpg124042	98239	1805	29471.7	541.5
cleaner	gpg124042	99154	915	29746.2	274.5
cleaner	gpg124042	100389	1235	30116.7	370.5
cleaner	gpg124042	103141	2752	30942.3	825.6
cleaner	gpg124042	107820	4679	32346	1403.7		1403.7
cleaner	gpg124042	114677	6857	34403.1	2057.1		2057.1
cleaner	gpg124042	123129	8452	36938.7	2535.6		2535.6
cleaner	gpg124042	123739	610	37121.7	183
cleaner	gpg124042	124429	690	37328.7	207
cleaner	gpg124042	125134	705	37540.2	211.5
cleaner	gpg124042	126454	1320	37936.2	396
cleaner	gpg124042	127469	1015	38240.7	304.5
cleaner	gpg124042	128354	885	38506.2	265.5
cleaner	gpg124042	129331	977	38799.3	293.1
cleaner	gpg124042	129906	575	38971.8	172.5
cleaner	gpg124042	130706	800	39211.8	240
cleaner	gpg124042	131246	540	39373.8	162
cleaner	gpg124042	132978	1732	39893.4	519.6
cleaner	gpg124042	133647	669	40094.1	200.7
cleaner	gpg124042	161597	27950	48479.1	8385		8385
cleaner	gpg124042	162122	525	48636.6	157.5
cleaner	gpg124042	163009	887	48902.7	266.1
cleaner	gpg124042	163829	820	49148.7	246
cleaner	gpg124042	167176	3347	50152.8	1004.1		1004.1
cleaner	gpg124042	167851	675	50355.3	202.5
cleaner	gpg124042	188177	20326	56453.1	6097.8		6097.8
cleaner	gpg124042	189012	835	56703.6	250.5
cleaner	gpg124042	190302	1290	57090.6	387
cleaner	gpg124042	191039	737	57311.7	221.1
cleaner	gpg124042	192644	1605	57793.2	481.5
cleaner	gpg124042	203110	10466	60933	3139.8		3139.8
cleaner	gpg124042	203745	635	61123.5	190.5
cleaner	gpg124042	204525	780	61357.5	234
cleaner	gpg124042	205372	847	61611.6	254.1
cleaner	gpg124042	206182	810	61854.6	243
cleaner	gpg124042	206767	585	62030.1	175.5
cleaner	gpg124042	207462	695	62238.6	208.5
cleaner	gpg124042	226087	18625	67826.1	5587.5		5587.5
cleaner	gpg124042	229614	3527	68884.2	1058.1		1058.1
cleaner	gpg124042	230249	635	69074.7	190.5
cleaner	gpg124042	230954	705	69286.2	211.5
cleaner	gpg124042	231954	1000	69586.2	300
cleaner	gpg124042	233294	1340	69988.2	402
cleaner	gpg124042	242514	9220	72754.2	2766		2766
cleaner	gpg124042	244469	1955	73340.7	586.5
cleaner	gpg124042	278455	33986	83536.5	10195.8		10195.8
cleaner	gpg124042	279120	665	83736	199.5
cleaner	gpg124042	279715	595	83914.5	178.5
cleaner	gpg124042	280365	650	84109.5	195
cleaner	gpg124042	280920	555	84276	166.5
cleaner	gpg124042	281732	812	84519.6	243.6
cleaner	gpg124042	293761	12029	88128.3	3608.7		3608.7
cleaner	gpg124042	294371	610	88311.3	183
cleaner	gpg124042	294946	575	88483.8	172.5
cleaner	gpg124042	295696	750	88708.8	225
cleaner	gpg124042	296611	915	88983.3	274.5
cleaner	gpg124042	297466	855	89239.8	256.5
cleaner	gpg124042	298521	1055	89556.3	316.5
cleaner	gpg124042	299571	1050	89871.3	315
cleaner	gpg124042	302326	2755	90697.8	826.5
cleaner	gpg124042	303191	865	90957.3	259.5
cleaner	gpg124042	304483	1292	91344.9	387.6
cleaner	gpg124042	308045	3562	92413.5	1068.6		1068.6
[truncated: 5,752 more rows]
