# Supplementary material for: Slumber in a cell: honeycomb used by honey bees for food, brood, heating… and sleeping
Source: PeerJ. 2020 Aug 5;8:e9583. doi: 10.7717/peerj.9583 (PMC7414769; doi:10.7717/peerj.9583)
Supplement: Supplemental Information 18 — The time announced and time beginning columns are used for cross-referencing bee identifications with other records. Mean Tth and Tsurr were calculated in the indicated columns using both methods of calculation: (1) T2 only, and (2) T1, T2 and T3 averaged. Delta temperatures (differences between Tth and Tsurr) are also indicated. Standard deviations are included for all temperature measurements and means. Below the raw data, we have calculated mean, standard deviation, minimum and maximum durations for each behavior. [file peerj-08-9583-s018.csv]

Row	Bee ID	Time announced (videocamera; thermal cam: add 17s)	Time beg (videocamera; thermal cam: add 17s)	Bee	Behavior	Location	Dur in Cell	Delta Temp Method 1	Delta Temp Method 2	Mean Tth Using Only T2	SDbody Using Only T2	Mean Tsurr Using Only T2	SDsurr Using Only T2	Mean Tth All, Using All 3 Times	Sdbody All, Using All 3 Times	Mean Tsurr All, Using T1, T2, T3 Associated with Tth2	SDsurr All, Using T1, T2, T3 Associated with Tth2	Adj Tth2	SDbody2	Adj Tsurr2.1	SDsurr2.1	Adj Tsurr2.2	SDsurr2.2	Adj Tsurr2.3	SDsurr2.3	Adj Tth1 (secs after enter cell)	SDbody1 (secs after enter cell)	Adj Tsurr1.1	SDsurr1.1	Adj Tsurr1.2	SDsurr1.2	Adj Tsurr1.3	SDsurr1.3	Adj Tth3 (secs before exit cell)	SDbody3 (secs before exit cell)	Adj Tsurr3.1	SDsurr3.1	Adj Tsurr3.2	SDsurr3.2	Adj Tsurr3.3	SDsurr3.3
37	x192029	19:21:05	19:20:29	x	abdomen dv	3a7btm	61	-0.113333333	0.186666667	33.38	0.1	33.49333333	0.355902608	34.83333333	0.1	34.64666667	0.321455025	33.38	0.1	33.1	0.1	32.88	0.1	34.5	0.6	35.82	0.1	36.04	0.6	34.7	0.1	35.1	0.2	35.3	0.1	35.4	0.3	34.9	0.1	35.2	0.2
69	2x000000	22:31:46		2x	abdomen dv	dv(3amid) cl(3b2cells below)		0.42	0.457777778	34.22	0.1	33.8	0.244948974	35.43333333	0.141421356	34.97555556	0.253859104	34.22	0.1	34.22	0.1	33.24	0.1	33.94	0.4	36.37	0.2	35.82	0.2	35	0.1	35.4	0.3	35.71	0.1	35.6	0.3	35.3	0.1	36.26	0.4
82	x232713_top	23:28:32	23:27:13	2x	abdomen dv	2b7btm		0.166666667	0.242222222	35.4	0.1	35.23333333	0.21602469	34.93333333	0.1	34.69111111	0.25819889	35.4	0.1	35	0.2	35.2	0.1	35.5	0.3	34.8	0.1	34.22	0.3	34.36	0.2	34.8	0.4	34.6	0.1	34.08	0.2	34.36	0.2	34.7	0.3
83	x232713_btm	23:28:32	23:27:13	2x	abdomen dv	2b6btm	1804	0.3	0.497777778	35.3	0.1	35	0.21602469	34.79333333	0.141421356	34.29555556	0.294392029	35.3	0.1	34.7	0.1	35.1	0.3	35.2	0.2	35	0.2	33.8	0.2	34.36	0.4	34.8	0.5	34.08	0.1	33.1	0.1	33.66	0.3	33.94	0.3
111	x043518	4:35:27	4:35:18	x	abdomen dv	2a10btm	920	0.046666667	-0.024444444	33.8	0.2	33.75333333	0.173205081	34.23333333	0.173205081	34.25777778	0.197202659	33.8	0.2	33.8	0.2	34.36	0.2	33.1	0.1	35.1	0.1	35.2	0.2	35.5	0.2	34.9	0.1	33.8	0.2	33.66	0.3	34.7	0.2	33.1	0.2
118	x190149	19:02:00	19:01:49	x	abdomen dv	2a10btm	692	-0.02	-0.133333333	34.5	0.1	34.52	0.141421356	34.12666667	0.1	34.26	0.152752523	34.5	0.1	34.36	0.1	34.6	0.1	34.6	0.2	34.5	0.1	34.8	0.2	34.9	0.2	34.8	0.1	33.38	0.1	33.38	0.1	33.52	0.1	33.38	0.2
146	x001906	0:19:11	0:19:06	x	abdomen dv	2b11btm	2214	0.586666667	0.715555556	35.82	0.2	35.23333333	0.282842712	35.86	0.2	35.14444444	0.298142397	35.82	0.2	35.3	0.2	35.5	0.4	34.9	0.2	36.26	0.2	35.4	0.2	35.6	0.5	34.5	0.1	35.5	0.2	35.2	0.3	35.3	0.4	34.6	0.1
171	x130128_2b		13:01:28	x	abdomen dv	2b 10 from btm	103	0.18	0.284444444	34.9	0.1	34.72	0.294392029	34.57333333	0.1	34.28888889	0.280871659	34.9	0.1	35	0.4	34.8	0.3	34.36	0.1	34.6	0.1	34.6	0.3	34.22	0.3	33.52	0.1	34.22	0.1	34.36	0.4	34.08	0.3	33.66	0.1
72	x232713		23:27:13	x	cleaner	"top" (202005: assumed to be 11 from top)	261	-0.036666667	-0.122222222	32.44	0.1	32.47666667	0.238047614	32.47666667	0.1	32.59888889	0.197202659	32.44	0.1	32.44	0.2	32.77	0.3	32.22	0.2	32.44	0.1	32.55	0.2	32.77	0.2	32.55	0.2	32.55	0.1	32.55	0.2	33.1	0.1	32.44	0.1
74	gg223657	22:38:01	22:36:57	gg	cleaner	2a 12 from top	3346	-0.376666667	-0.272222222	32.55	0.1	32.92666667	0.21602469	32.51333333	0.1	32.78555556	0.238047614	32.55	0.1	32.44	0.1	33.24	0.3	33.1	0.2	32.44	0.1	32.33	0.1	32.99	0.4	32.99	0.3	32.55	0.1	32.44	0.1	32.88	0.3	32.66	0.1
84	x232713_3a		23:27:13	x	cleaner	3a	257	0.373333333	0.315555556	34.08	0.1	33.70666667	0.282842712	34.28	0.081649658	33.96444444	0.247206616	34.08	0.1	33.38	0.2	33.52	0.2	34.22	0.4	33.66	0.1	33.52	0.2	33.66	0.2	33.94	0.3	35.1	0	33.24	0.2	34.8	0.1	35.4	0.3
95	bp000925	0:10:56	0:09:25	bp	cleaner	3a10btm	197	0.2	0.208888889	35.5	0.1	35.3	0.238047614	35.82333333	0.1	35.61444444	0.249443826	35.5	0.1	35.6	0.3	34.8	0.2	35.5	0.2	35.71	0.1	35.5	0.2	35.82	0.3	35.3	0.3	36.26	0.1	36.26	0.3	36.15	0.2	35.6	0.2
114	gpg124042	12:41:15	12:40:42	gpg	cleaner	3a3top	484	0.266666667	0.276666667	35.3	0.1	35.03333333	0.173205081	35.23333333	0.1	34.95666667	0.163299316	35.3	0.1	35.3	0.2	34.5	0.2	35.3	0.1	35.6	0.1	35.71	0.2	34.8	0.2	35.5	0.1	34.8	0.1	35	0.1	33.8	0.2	34.7	0.1
115	oy124042_top	12:41:15	12:40:42	oy(above)	cleaner	3a3top	858	0.4	0.231111111	35.5	0.1	35.1	0.21602469	35.4	0.141421356	35.16888889	0.240370085	35.5	0.1	35.1	0.2	34.7	0.3	35.5	0.1	35.5	0.1	35.82	0.3	34.7	0.3	35.3	0.1	35.2	0.2	35.4	0.3	34.7	0.3	35.3	0.1
126	ob200034	20:00:20	20:00:34	ob	cleaner	3a5top	967	0.266666667	0.297777778	36.6	0.1	36.33333333	0.2	36.76	0.1	36.46222222	0.182574186	36.6	0.1	36.37	0.2	36.37	0.2	36.26	0.2	36.6	0.1	36.26	0.2	36.48	0.1	36.26	0.2	37.08	0.1	36.6	0.2	36.96	0.1	36.6	0.2
139	pp234326	23:44:13	23:43:26	pp	cleaner	2bax13top		0.84	0.987777778	36.04	0.1	35.2	0.238047614	36.07666667	0.1	35.08888889	0.230940108	36.04	0.1	35.3	0.2	34.9	0.2	35.4	0.3	36.48	0.1	35.4	0.2	34.5	0.2	35.4	0.3	35.71	0.1	35.2	0.2	34.6	0.1	35.1	0.3
157	og110751	11:08:20	11:07:51	og	cleaner	3a3top	1326	0.2	0.033333333	34.9	0.1	34.7	0.141421356	34.8	0.1	34.76666667	0.141421356	34.9	0.1	34.8	0.2	34.6	0.1	34.7	0.1	34.9	0.1	34.7	0.1	35	0.1	35.1	0.2	34.6	0.1	34.5	0.1	34.7	0.1	34.8	0.2
167	yw123910	12:39:28	12:39:10	yw	cleaner	3b6top	860	-0.133333333	-0.255555556	35.4	0.1	35.53333333	0.336650165	35.06666667	0.1	35.32222222	0.36968455	35.4	0.1	35.6	0.3	35.5	0.4	35.5	0.3	34.6	0.1	35.3	0.5	35.3	0.6	35.4	0.4	35.2	0.1	35.1	0.2	35.2	0.2	35	0.2
128	x203905	20:39:06	20:39:05	x	feeder	1b	452	1.193333333	1.146666667	34.5	0.1	33.30666667	0.2	34.56666667	0.1	33.42	0.230940108	34.5	0.1	33.66	0.2	33.38	0.2	32.88	0.2	34.7	0.1	33.38	0.2	33.24	0.2	32.88	0.4	34.5	0.1	34.6	0.2	33.66	0.2	33.1	0.2
150	x005631	0:56:34	0:56:31	x	feeder	1b~12btm	870	0.59	1.07	31.37	0.1	30.78	0.282842712	31.58	0.141421356	30.51	0.310912635	31.37	0.1	29.84	0.2	31	0.4	31.5	0.2	31.87	0.1	29.17	0.3	30.42	0.2	30.65	0.4	31.5	0.2	29.5	0.3	30.88	0.3	31.63	0.4
153	x012622	1:26:25	1:26:22	x	feeder	1b	83	0.803333333	0.958888889	32.11	0.2	31.30666667	0.238047614	31.84333333	0.141421356	30.88444444	0.238047614	32.11	0.2	30.54	0.2	31.63	0.3	31.75	0.2	32.88	0.1	30.3	0.3	31.75	0.2	32.22	0.2	30.54	0.1	29.17	0.3	30.18	0.2	30.42	0.2
42	3x193345	19:34:31	19:33:45	3x	heater	3a	435	1.646666667	1.381111111	35.4	0.2	33.75333333	0.27080128	34.87666667	0.173205081	33.49555556	0.288675135	35.4	0.2	34.08	0.3	33.24	0.2	33.94	0.3	35.71	0.1	34.5	0.2	33.66	0.2	34.5	0.4	33.52	0.2	32.66	0.3	32.22	0.2	32.66	0.4
55	x195653	19:56:53	19:56:53	x	heater	3a (20200528: must be 10 from btm)	130	2.343333333	3.253333333	39	0.3	36.65666667	0.141421356	38.4	0.594418483	35.14666667	0.22852182	39	0.3	37.44	0.2	35.93	0.1	36.6	0.1	37.2	0.9	32.44	0.3	31.63	0.3	32.44	0.3	39	0.4	37.32	0.3	36.04	0.2	36.48	0.1
56	x195504	19:55:04	19:55:04	x	heater	2b (20200528: 12 from btm)	137	1.94	2.24	37.92	0.2	35.98	0.2	37.84	0.21602469	35.6	0.333333333	37.92	0.2	36.26	0.2	35.2	0.2	36.48	0.2	37.92	0.1	35	0.3	34.22	0.5	34.9	0.4	37.68	0.3	36.26	0.2	35.71	0.5	36.37	0.3
71	x223659	22:36:59	22:36:59	x	heater	3amid lower of 2	81	4.49	3.177777778	41.3	0.4	36.81	0.336650165	38.76666667	0.282842712	35.58888889	0.298142397	41.3	0.4	37.32	0.4	36.15	0.3	36.96	0.3	37.56	0.2	34.5	0.2	33.1	0.2	34.9	0.4	37.44	0.2	36.04	0.3	35.4	0.2	35.93	0.3
76	x224803	22:48:04	22:48:03	x	heater	3a (20200528: 11 from btm)	845	4.686666667	3.2	41.3	0.4	36.61333333	0.3	38.68666667	0.282842712	35.48666667	0.331662479	41.3	0.4	36.96	0.3	36.04	0.3	36.84	0.3	37.32	0.2	34.36	0.3	33.1	0.2	34.6	0.5	37.44	0.2	36.15	0.4	35.4	0.3	35.93	0.3
80	x225800	22:59:30	22:58:00	x	heater	3b3btm	732	4.573333333	4.485555556	39	0.3	34.42666667	0.40824829	38.2	0.336650165	33.71444444	0.390156664	39	0.3	34.7	0.3	34.36	0.4	34.22	0.5	37.8	0.4	33.52	0.1	32.77	0.2	32.88	0.4	37.8	0.3	33.8	0.5	33.8	0.4	33.38	0.5
88	wpw233823	23:39:56	23:38:23	wpw	heater	3b 10 from btm	1506	2.886666667	1.91	39	0.2	36.11333333	0.37859389	37.26666667	0.173205081	35.35666667	0.298142397	39	0.2	36.37	0.3	36.26	0.5	35.71	0.3	35	0.2	34.36	0.3	34.22	0.1	33.94	0.1	37.8	0.1	36.15	0.1	35.6	0.4	35.6	0.3
106	ow020511	2:06:25	2:05:11	ow	heater	3a 15 from top	648	1.51	1.505555556	38.88	0.3	37.37	0.605530071	38.88	0.238047614	37.37444444	0.6209312	38.88	0.3	36.96	0.5	39	0.9	36.15	0.2	38.88	0.2	40	1.3	35.93	0.4	36.48	0.4	38.88	0.2	37.2	0.4	38.28	0.4	36.37	0.2
109	bw042652	4:27:10	4:26:52	bw	heater	3a7top	659	1.546666667	1.536666667	38.16	0.3	36.61333333	0.387298335	37.64	0.3	36.10333333	0.314466038	38.16	0.3	36.84	0.4	36.96	0.5	36.04	0.2	37.32	0.3	36.15	0.3	36.15	0.3	35.3	0.2	37.44	0.3	36.15	0.3	36.04	0.3	35.3	0.2
117	x185022	18:50:53	18:50:22	x	heater	3a10top	861	0.876666667	0.447777778	37.68	0.1	36.80333333	0.21602469	36.66	0.1	36.21222222	0.21602469	37.68	0.1	37.44	0.3	36.37	0.2	36.6	0.1	36.37	0.1	37.32	0.3	36.04	0.3	35.82	0.2	35.93	0.1	35.82	0.2	35.3	0.1	35.2	0.1
170	x130128_3a	13:01:01	13:01:28	x	heater	heater: 3a 10 from btm	457	2.266666667	2.852222222	38.16	0.2	35.89333333	0.2	38.28	0.282842712	35.42777778	0.2	38.16	0.2	35.82	0.2	36.26	0.2	35.6	0.2	37.68	0.2	34.5	0.2	34.8	0.2	34.08	0.2	39	0.4	35.71	0.2	36.26	0.2	35.82	0.2
